# Supplementary material for: Improved Methods for Mid-Term Blood Glucose Level Prediction Using Dietary and Insulin Logs
Source: Medicina (Kaunas). 2021 Jun 30;57(7):676. doi: 10.3390/medicina57070676 (PMC8307794; doi:10.3390/medicina57070676)
Supplement: Supplementary file 1 [file medicina-57-00676-s001.zip]

Archive with 1 entries (1 files):
- medicina-1284341-supplementary.xlsx
