# Supplementary material for: Improved Methods for Mid-Term Blood Glucose Level Prediction Using Dietary and Insulin Logs
Source: Medicina (Kaunas). 2021 Jun 30;57(7):676. doi: 10.3390/medicina57070676 (PMC8307794; doi:10.3390/medicina57070676)
Supplement: Supplementary file 1 [file medicina-57-00676-s001.zip › medicina-1284341-supplementary.xlsx]

## Sheet: P01
AUC_DFB
Training data	Meal ID	Ch	Fat	Fiber	GI	P1	P2	P3	P4	P5
	6514	70.12	25.8	7.27	67.75	0.259986	65.1671	8.6	30.13	4.5	4.5	4.4	4.4	4.3	4.3	4.3	4.3	4.3	4.4	4.6	4.7	4.8	4.9	5	5.1	5.1	5.1	5.2	5.3	5.4	5.5	5.6	5.6	5.6	5.4	5.4	5.4	5.4	5.4	5.5	5.5	5.6	5.6	5.6	5.6	5.5	5.5	5.4	5.3
	6516	56.4	15.07	4.5	67.01	0.380631	53.7176	13.05	42.182	4.6	4.6	4.7	4.6	4.4	4.2	4	3.8	3.7	3.7	3.8	3.9	4.1	4.1	4.1	4.1	4.1	4.1	4.2	4.2	4.2	4.2	4.2	4.2	4.1	4.1	4.2	11	11	11	11	11	11.4	11.9	12.3	12.5	12.6	12.6	12.4	12.4
	6518	50.76	7.15	2	75.48	0.522811	49.7946	5.9	18.078	7.4	7.4	7.5	7.6	7.8	7.9	8.2	8.6	8.9	9.1	9	8.8	8.4	8	7.6	7.3	7.1	7.4	7.7	8	8.3	8.7	9.2	9.7	10.2	10.6	10.7	10.7	10.7	10.6	10.6	10.4	10.4	10.7	10.9	11.5	11.9	12	12	12.1
	6519	19.78	0.72	0.16	77	0.261822	29	7.29	18.078	7.9	7.9	7.6	7.3	7	6.7	6.6	6.4	6.4	6.4	6.3	6.3	6.4	6.4	6.4	6.4	6.3	6.2	6.2	6	5.9	5.9	5.9	5.9	5.9	5.9	5.9	5.8	5.8	5.8	5.8	5.7	5.6	5.6	5.5	5.4	5.4	5.4	5.4	5.3
	6520	38	17.07	5.62	65.21	0.214898	30.312	8.56	18.078	5.8	5.8	5.8	5.8	5.9	5.9	5.9	5.9	5.8	5.7	5.6	5.6	5.6	5.7	5.8	5.9	6.1	6.2	6.4	6.4	6.4	6.5	6.5	6.5	6.6	6.7	6.7	6.7	6.9	7.1	7.3	7.6	7.6	7.7	7.7	7.6	7.4	7.3	7.1	6.9
	6522	45.15	20.82	7.22	61.08	0.27085	42.2603	12.05	36.156	8.5	8.5	8.5	8.5	8.4	8.3	8.3	8.2	8.2	8.2	8.2	8.3	8.3	8.3	8.3	8.2	8.2	8.4	8.4	8.5	8.7	8.8	8.9	9.4	9.6	9.7	9.7	9.7	9.5	9.3	9.2	9.3	9.4	9.6	9.8	10.1	10.3	10.6	10.7	10.8
	6525	40.87	6.79	1.92	75.12	0.448561	29.187	5.78	18.078	7.2	7.2	6.9	7.2	7.3	7.5	7.7	7.7	7.7	7.4	7.3	7.5	8.1	8.8	9.4	9.8	10.1	10.3	10.5	10.7	11.1	11.4	11.8	12.1	12.4	12.4	12.6	12.6	12.8	12.9	12.8	12.6	12.4	12.2	12.2	12.1	12	11.8	11.8	11.8
	6526	56.61	16.02	10.65	53.25	0.273179	68.9505	6.73	18.078	14.8	14.8	14.9	14.9	14.8	14.6	14.4	14.3	14.1	13.9	13.6	12.9	12.6	12.4	12.2	11.7	11.3	11	10.7	10.5	10.3	10.1	10	9.9	9.9	9.7	9.4	9.2	9	8.8	8.6	8.5	8.3	8.1	7.9	7.9	7.8	7.7	7.5	7.4
	6527	67.06	7.65	8.86	43.08	0.344698	67.3532	8.52	36.156	9.6	9.6	9.7	9.8	10	10.2	10.3	10.2	10.1	9.9	9.8	9.8	9.9	10.1	10.3	10.5	10.9	11.2	9	9	9	9	9	8.6	8.1	7.7	7.6	7.5	7.6	7.7	7.8	7.8	7.8	7.8	7.5	7.4	7.5	7.3	7.2	7
	6529	48.33	17.33	8.31	58.28	0.335727	51.3478	12.97	48.208	7.6	7.6	7.3	7	6.9	6.5	6.6	6.6	7.2	8.1	9.1	9.6	10.1	10.3	10.2	9.6	9	8.9	8.5	8.1	7.8	7.6	7.3	7.1	7.1	7.4	7.4	7.6	7.8	8	8	7.8	7.8	7.8	8.1	8.4	8.9	9.5	10.1	10.6
	6532	66.41	23.69	11.67	68.78	0.35392	50.9781	8.57	36.156	5.4	5.4	5.1	4.9	5.2	5.4	5.7	5.8	5.8	5.8	5.9	5.8	5.7	5.5	5.3	5.1	4.9	4.9	4.8	5.1	5.4	5.7	6.1	6.4	6.8	7.1	7.4	7.7	7.9	8.2	8.6	8.9	9.1	9.1	8.9	8.7	8.6	8.5	8.6	8.7
	6534	43.42	15.3	6.53	61.05	0.282073	33.6285	12.75	48.208	7.9	7.9	11.1	11.1	11.1	11.1	11.1	11.2	11.4	11.8	12	11.4	11.2	11.3	11.3	11.2	10.9	11.4	11.3	10.5	11	12.1	13.2	14.1	13.9	14.1	14.2	14.2	14.2	14.2	14.1	14.1	14.1	14.1	14	14.1	14.1	14.1	14.2	14.3
	6535	44.8	0	0	54	0.483452	49.4037	0.07	80.822	9.9	9.9	9.8	9.7	9.6	9.4	9.3	9.1	8.9	8.9	8.6	8.6	8.4	8.2	7.8	7.6	5	5	5	5	5	5.1	5.4	5.6	5.7	5.8	5.9	5.9	5.9	5.9	5.8	5.8	5.8	5.7	5.7	5.7	5.7	5.6	5.6	5.4
	6536	50.76	7.15	2	75.48	0.517104	54.8079	6.75	42.182	10.8	10.8	10.8	10.8	10.8	11.1	10.9	10.7	10.6	10.1	9.8	9.1	9.1	10	11.3	12.7	13.9	14.8	15	14.8	14.9	14.7	13.6	13.6	12.9	12.2	12.1	12.1	12.6	12.9	13.4	13.9	14.8	15	15.3	15.6	16.3	15.8	15.8	15.1
	6538	39.85	13.35	3.58	62.82	0.296556	42.7654	8.56	30.13	7.8	7.8	7.7	7.7	7.6	7.6	7.5	7.4	7.4	7.4	7.2	7.2	7.1	6.9	6.8	6.6	6.4	6.3	6.1	5.9	5.9	6	6.1	6.3	6.4	6.7	6.8	6.7	6.6	6.3	6.1	6.1	6.3	6.6	6.8	6.9	7.1	7.2	7.3	7.3
	6539	53.05	4.07	2.11	68.56	0.460641	59	10.27	18.078	2.6	2.6	2.6	2.6	2.6	2.6	2.6	2.7	2.7	2.8	2.9	3.1	3.1	3.2	3.3	3.3	3.3	3.2	3.3	3.3	3.2	3.3	3.5	3.7	3.9	4.2	4.6	4.8	5.1	5.4	5.4	5.3	5.2	4.9	4.7	4.7	4.8	4.8	4.9	5
	6540	75.09	32.54	8.47	73.32	0.33315	71.3702	13.83	30.13	3.7	3.7	3.8	3.8	3.8	3.9	4.1	4.1	4.1	4	4	3.8	3.6	3.6	3.5	3.5	3.5	3.3	3.2	3.4	4	4.3	4.5	4.7	4.7	6.2	6.2	6.2	6.2	6.2	6.6	6.9	7.2	7.4	7.5	7.6	7.5	7.5	7.5	7.4
	6541	49.84	18.31	5.07	65.39	0.31149	45.7605	5.73	66.286	4.8	4.8	7.3	7.3	7.3	7.3	7.3	7.1	6.8	6.6	6.4	6.2	6.1	5.9	5.5	4.9	4.9	4.7	4.4	4.3	4.1	3.9	4	4.1	4.1	4.1	4.1	4	3.9	3.9	3.9	3.9	4.1	4.2	4.7	5.2	6.1	6.6	6.9	7.1
	6542	49.91	28.03	6.32	65.11	0.207515	33.7891	8.46	48.208	15.6	15.6	15.5	14.8	14	12.6	11.9	11.4	11.3	11.4	11.1	11.6	12.7	13.8	14.4	14.5	14.3	13.9	13.2	12.6	12.2	12	12.1	12.2	12.2	12.2	12.3	12.5	12.4	12.3	12.3	12.3	11.9	11.4	10.9	10.4	9.9	9.5	9.9	9.7
Test data	Meal ID	Ch	Fat	Fiber	GI	P1	P2	P3	P4	P5
	6544	52.29	8.9	9.41	58.19	0.44755	53.7819	13.15	48.208	10.6	10.6	11.6	12.7	12.9	13.8	13.6	13.2	12.6	11.8	11.1	10.2	9.6	9.1	8.6	8.4	8.6	8.7	8.7	8.7	8.6	8.3	8.4	8.3	7.9	7.5	6.9	6.7	7	7.4	7.8	8.2	8.3	8.7	9.6	10.4	11.1	11.7	12.1	12.1
	6545	51.68	17	8.93	63.46	0.334516	27.0625	6.03	54.234	4	4	4.1	4.1	4.2	4.2	4.2	4.3	4.3	4.3	4.3	4.3	4.2	4.2	4.1	4.1	4	4	4	4.1	4.1	4.1	4.1	4.1	4.1	4.2	4.3	4.3	4.3	4.2	4.2	4.1	4.1	4.1	4	4	4.1	4.1	4.1	4.1
	6547	19.78	0.72	0.16	77	0.151177	42	7.28	18.078	5.3	5.3	5.5	5.7	5.7	5.7	5.6	5.5	5.4	5.2	5.1	5.1	5.1	5.2	5	4.9	4.7	4.7	4.6	4.6	4.6	4.6	4.6	4.6	4.6	4.6	4.8	4.9	5	5.1	5.3	5.5	5.7	5.7	5.4	5.4	5.3	5.3	5.6	5.8
	6548	45.66	18.29	10.06	38.1	0.234054	37.5878	9.1	24.104	3.6	3.6	3.5	3.6	3.8	4	3.2	3.2	3.2	3.2	3.2	3.1	3	3	3.1	3.2	3.2	3.2	3.2	3	2.9	2.9	3	3.1	3.3	3.5	3.6	3.7	3.8	3.8	3.7	3.8	3.9	4.1	4.2	4.3	4.4	4.3	4.2	4.2
	6551	38.93	0.36	3.2	71.78	0.461217	44.1299	0.37	80.822	9.6	9.6	10.1	10.4	10.8	10.9	10.9	10.6	10.2	9.7	9.3	8.8	8.6	8.6	8.7	8.8	9	9	8.9	8.8	8.7	8.6	8.4	8.3	8.1	7.9	7.9	8.1	8.1	8.2	8.3	8.1	8.1	4.8	4.8	4.8	4.8	4.8	4.4	4.2
	6552	49.14	24.26	4.4	67.84	0.311621	42.9873	5.83	24.104	5.1	5.1	5.1	5.1	5.4	5.8	5.8	6.1	6.3	6.5	6.7	6.8	6.8	6.7	6.4	6.2	5.9	5.6	5.2	4.9	4.9	4.9	5.2	6.1	6.7	7.3	7.8	8	8.1	8.2	8.3	8.3	8.3	8.4	8.2	7.6	7.1	7.1	7.2	7.4
	6557	24.69	6.8	0.16	68.49	0.187051	41.394	0.1	75.049	6.4	6.4	6.2	6.1	6.1	6.1	6.1	6.1	6.1	6.1	6.1	6.2	6.3	6.4	6.5	6.6	6.8	6.9	7	7.2	7.4	7.8	8.1	8.4	8.5	8.5	8.4	8.3	8.2	8.2	8.2	8.2	8.3	8.5	8.7	8.9	8.9	8.9	8.9	8.9
	6558	48.82	6.68	3.08	70.31	0.481728	47.8802	5.73	36.156	7.5	7.5	7.6	7.7	7.7	7.7	7.7	7.7	7.8	7.8	7.7	7.9	7.9	7.8	7.8	7.7	7.7	7.8	7.8	8	8.1	8.3	8.4	8.4	8.4	8.3	8.2	8.4	8.6	8.7	8.7	8.8	8.9	8.9	8.7	8.6	8.4	8.2	7.8	7.7
	6559	47.23	9.03	2.66	63.1	0.415776	37.8314	7.57	36.156	2.6	2.6	2.6	2.6	2.6	2.6	2.7	2.8	2.9	2.9	3	3.1	3.2	3.3	3.4	3.6	3.9	4.2	4.4	4.7	4.8	5.1	5.2	5.3	5.6	5.8	6.1	6.3	6.4	6.6	6.9	7.3	7.5	7.9	8.1	8.2	8.3	8.3	8.3	8.3
	6560	47.63	12.74	4.99	60.7	0.259773	62.9328	8.72	36.156	12.2	12.2	12.2	12.2	12.1	12.7	13.4	13.9	14.3	14.6	14.4	14.1	13.7	13.3	13.3	13.6	13.7	13.8	13.8	13.7	13.6	13.5	13.4	13.2	13.3	13.9	14.4	14.9	15.1	14.9	14.6	14.2	13.7	13.3	13.1	12.6	12.2	11.7	11.4	11.1
AUC
Training data	Meal ID	Ch	Fat	Fiber	GI	P1	P2	P3	P4	P5
	6514	70.12	25.8	7.27	67.75	0.259986	62	65.1671	30.13	4.5	4.5	4.4	4.4	4.3	4.3	4.3	4.3	4.3	4.4	4.6	4.7	4.8	4.9	5	5.1	5.1	5.1	5.2	5.3	5.4	5.5	5.6	5.6	5.6	5.4	5.4	5.4	5.4	5.4	5.5	5.5	5.6	5.6	5.6	5.6	5.5	5.5	5.4	5.3
	6516	56.4	15.07	4.5	67.01	0.380631	62	53.7176	42.182	4.6	4.6	4.7	4.6	4.4	4.2	4	3.8	3.7	3.7	3.8	3.9	4.1	4.1	4.1	4.1	4.1	4.1	4.2	4.2	4.2	4.2	4.2	4.2	4.1	4.1	4.2	11	11	11	11	11	11.4	11.9	12.3	12.5	12.6	12.6	12.4	12.4
	6518	50.76	7.15	2	75.48	0.522811	54	49.7946	18.078	7.4	7.4	7.5	7.6	7.8	7.9	8.2	8.6	8.9	9.1	9	8.8	8.4	8	7.6	7.3	7.1	7.4	7.7	8	8.3	8.7	9.2	9.7	10.2	10.6	10.7	10.7	10.7	10.6	10.6	10.4	10.4	10.7	10.9	11.5	11.9	12	12	12.1
	6519	19.78	0.72	0.16	77	0.261822	31	29	18.078	7.9	7.9	7.6	7.3	7	6.7	6.6	6.4	6.4	6.4	6.3	6.3	6.4	6.4	6.4	6.4	6.3	6.2	6.2	6	5.9	5.9	5.9	5.9	5.9	5.9	5.9	5.8	5.8	5.8	5.8	5.7	5.6	5.6	5.5	5.4	5.4	5.4	5.4	5.3
	6520	38	17.07	5.62	65.21	0.214898	62	30.312	18.078	5.8	5.8	5.8	5.8	5.9	5.9	5.9	5.9	5.8	5.7	5.6	5.6	5.6	5.7	5.8	5.9	6.1	6.2	6.4	6.4	6.4	6.5	6.5	6.5	6.6	6.7	6.7	6.7	6.9	7.1	7.3	7.6	7.6	7.7	7.7	7.6	7.4	7.3	7.1	6.9
	6522	45.15	20.82	7.22	61.08	0.27085	71	42.2603	36.156	8.5	8.5	8.5	8.5	8.4	8.3	8.3	8.2	8.2	8.2	8.2	8.3	8.3	8.3	8.3	8.2	8.2	8.4	8.4	8.5	8.7	8.8	8.9	9.4	9.6	9.7	9.7	9.7	9.5	9.3	9.2	9.3	9.4	9.6	9.8	10.1	10.3	10.6	10.7	10.8
	6525	40.87	6.79	1.92	75.12	0.448561	53	29.187	18.078	7.2	7.2	6.9	7.2	7.3	7.5	7.7	7.7	7.7	7.4	7.3	7.5	8.1	8.8	9.4	9.8	10.1	10.3	10.5	10.7	11.1	11.4	11.8	12.1	12.4	12.4	12.6	12.6	12.8	12.9	12.8	12.6	12.4	12.2	12.2	12.1	12	11.8	11.8	11.8
	6526	56.61	16.02	10.65	53.25	0.273179	68	68.9505	18.078	14.8	14.8	14.9	14.9	14.8	14.6	14.4	14.3	14.1	13.9	13.6	12.9	12.6	12.4	12.2	11.7	11.3	11	10.7	10.5	10.3	10.1	10	9.9	9.9	9.7	9.4	9.2	9	8.8	8.6	8.5	8.3	8.1	7.9	7.9	7.8	7.7	7.5	7.4
	6527	67.06	7.65	8.86	43.08	0.344698	72	67.3532	36.156	9.6	9.6	9.7	9.8	10	10.2	10.3	10.2	10.1	9.9	9.8	9.8	9.9	10.1	10.3	10.5	10.9	11.2	9	9	9	9	9	8.6	8.1	7.7	7.6	7.5	7.6	7.7	7.8	7.8	7.8	7.8	7.5	7.4	7.5	7.3	7.2	7
	6529	48.33	17.33	8.31	58.28	0.335727	73	51.3478	48.208	7.6	7.6	7.3	7	6.9	6.5	6.6	6.6	7.2	8.1	9.1	9.6	10.1	10.3	10.2	9.6	9	8.9	8.5	8.1	7.8	7.6	7.3	7.1	7.1	7.4	7.4	7.6	7.8	8	8	7.8	7.8	7.8	8.1	8.4	8.9	9.5	10.1	10.6
	6532	66.41	23.69	11.67	68.78	0.35392	71	50.9781	36.156	5.4	5.4	5.1	4.9	5.2	5.4	5.7	5.8	5.8	5.8	5.9	5.8	5.7	5.5	5.3	5.1	4.9	4.9	4.8	5.1	5.4	5.7	6.1	6.4	6.8	7.1	7.4	7.7	7.9	8.2	8.6	8.9	9.1	9.1	8.9	8.7	8.6	8.5	8.6	8.7
	6534	43.42	15.3	6.53	61.05	0.282073	68	33.6285	48.208	7.9	7.9	11.1	11.1	11.1	11.1	11.1	11.2	11.4	11.8	12	11.4	11.2	11.3	11.3	11.2	10.9	11.4	11.3	10.5	11	12.1	13.2	14.1	13.9	14.1	14.2	14.2	14.2	14.2	14.1	14.1	14.1	14.1	14	14.1	14.1	14.1	14.2	14.3
	6535	44.8	0	0	54	0.483452	48	49.4037	80.822	9.9	9.9	9.8	9.7	9.6	9.4	9.3	9.1	8.9	8.9	8.6	8.6	8.4	8.2	7.8	7.6	5	5	5	5	5	5.1	5.4	5.6	5.7	5.8	5.9	5.9	5.9	5.9	5.8	5.8	5.8	5.7	5.7	5.7	5.7	5.6	5.6	5.4
	6536	50.76	7.15	2	75.48	0.517104	54	54.8079	42.182	10.8	10.8	10.8	10.8	10.8	11.1	10.9	10.7	10.6	10.1	9.8	9.1	9.1	10	11.3	12.7	13.9	14.8	15	14.8	14.9	14.7	13.6	13.6	12.9	12.2	12.1	12.1	12.6	12.9	13.4	13.9	14.8	15	15.3	15.6	16.3	15.8	15.8	15.1
	6538	39.85	13.35	3.58	62.82	0.296556	61	42.7654	30.13	7.8	7.8	7.7	7.7	7.6	7.6	7.5	7.4	7.4	7.4	7.2	7.2	7.1	6.9	6.8	6.6	6.4	6.3	6.1	5.9	5.9	6	6.1	6.3	6.4	6.7	6.8	6.7	6.6	6.3	6.1	6.1	6.3	6.6	6.8	6.9	7.1	7.2	7.3	7.3
	6539	53.05	4.07	2.11	68.56	0.460641	51	59	18.078	2.6	2.6	2.6	2.6	2.6	2.6	2.6	2.7	2.7	2.8	2.9	3.1	3.1	3.2	3.3	3.3	3.3	3.2	3.3	3.3	3.2	3.3	3.5	3.7	3.9	4.2	4.6	4.8	5.1	5.4	5.4	5.3	5.2	4.9	4.7	4.7	4.8	4.8	4.9	5
	6540	75.09	32.54	8.47	73.32	0.33315	70	71.3702	30.13	3.7	3.7	3.8	3.8	3.8	3.9	4.1	4.1	4.1	4	4	3.8	3.6	3.6	3.5	3.5	3.5	3.3	3.2	3.4	4	4.3	4.5	4.7	4.7	6.2	6.2	6.2	6.2	6.2	6.6	6.9	7.2	7.4	7.5	7.6	7.5	7.5	7.5	7.4
	6541	49.84	18.31	5.07	65.39	0.31149	65	45.7605	66.286	4.8	4.8	7.3	7.3	7.3	7.3	7.3	7.1	6.8	6.6	6.4	6.2	6.1	5.9	5.5	4.9	4.9	4.7	4.4	4.3	4.1	3.9	4	4.1	4.1	4.1	4.1	4	3.9	3.9	3.9	3.9	4.1	4.2	4.7	5.2	6.1	6.6	6.9	7.1
	6542	49.91	28.03	6.32	65.11	0.207515	72	33.7891	48.208	15.6	15.6	15.5	14.8	14	12.6	11.9	11.4	11.3	11.4	11.1	11.6	12.7	13.8	14.4	14.5	14.3	13.9	13.2	12.6	12.2	12	12.1	12.2	12.2	12.2	12.3	12.5	12.4	12.3	12.3	12.3	11.9	11.4	10.9	10.4	9.9	9.5	9.9	9.7
Test data	Meal ID	Ch	Fat	Fiber	GI	P1	P2	P3	P4	P5
	6544	52.29	8.9	9.41	58.19	0.44755	63	53.7819	48.208	10.6	10.6	11.6	12.7	12.9	13.8	13.6	13.2	12.6	11.8	11.1	10.2	9.6	9.1	8.6	8.4	8.6	8.7	8.7	8.7	8.6	8.3	8.4	8.3	7.9	7.5	6.9	6.7	7	7.4	7.8	8.2	8.3	8.7	9.6	10.4	11.1	11.7	12.1	12.1
	6545	51.68	17	8.93	63.46	0.334516	59	27.0625	54.234	4	4	4.1	4.1	4.2	4.2	4.2	4.3	4.3	4.3	4.3	4.3	4.2	4.2	4.1	4.1	4	4	4	4.1	4.1	4.1	4.1	4.1	4.1	4.2	4.3	4.3	4.3	4.2	4.2	4.1	4.1	4.1	4	4	4.1	4.1	4.1	4.1
	6547	19.78	0.72	0.16	77	0.151177	46	42	18.078	5.3	5.3	5.5	5.7	5.7	5.7	5.6	5.5	5.4	5.2	5.1	5.1	5.1	5.2	5	4.9	4.7	4.7	4.6	4.6	4.6	4.6	4.6	4.6	4.6	4.6	4.8	4.9	5	5.1	5.3	5.5	5.7	5.7	5.4	5.4	5.3	5.3	5.6	5.8
	6548	45.66	18.29	10.06	38.1	0.234054	81	37.5878	24.104	3.6	3.6	3.5	3.6	3.8	4	3.2	3.2	3.2	3.2	3.2	3.1	3	3	3.1	3.2	3.2	3.2	3.2	3	2.9	2.9	3	3.1	3.3	3.5	3.6	3.7	3.8	3.8	3.7	3.8	3.9	4.1	4.2	4.3	4.4	4.3	4.2	4.2
	6551	38.93	0.36	3.2	71.78	0.461217	47	44.1299	80.822	9.6	9.6	10.1	10.4	10.8	10.9	10.9	10.6	10.2	9.7	9.3	8.8	8.6	8.6	8.7	8.8	9	9	8.9	8.8	8.7	8.6	8.4	8.3	8.1	7.9	7.9	8.1	8.1	8.2	8.3	8.1	8.1	4.8	4.8	4.8	4.8	4.8	4.4	4.2
	6552	49.14	24.26	4.4	67.84	0.311621	66	42.9873	24.104	5.1	5.1	5.1	5.1	5.4	5.8	5.8	6.1	6.3	6.5	6.7	6.8	6.8	6.7	6.4	6.2	5.9	5.6	5.2	4.9	4.9	4.9	5.2	6.1	6.7	7.3	7.8	8	8.1	8.2	8.3	8.3	8.3	8.4	8.2	7.6	7.1	7.1	7.2	7.4
	6557	24.69	6.8	0.16	68.49	0.187051	45	41.394	75.049	6.4	6.4	6.2	6.1	6.1	6.1	6.1	6.1	6.1	6.1	6.1	6.2	6.3	6.4	6.5	6.6	6.8	6.9	7	7.2	7.4	7.8	8.1	8.4	8.5	8.5	8.4	8.3	8.2	8.2	8.2	8.2	8.3	8.5	8.7	8.9	8.9	8.9	8.9	8.9
	6558	48.82	6.68	3.08	70.31	0.481728	54	47.8802	36.156	7.5	7.5	7.6	7.7	7.7	7.7	7.7	7.7	7.8	7.8	7.7	7.9	7.9	7.8	7.8	7.7	7.7	7.8	7.8	8	8.1	8.3	8.4	8.4	8.4	8.3	8.2	8.4	8.6	8.7	8.7	8.8	8.9	8.9	8.7	8.6	8.4	8.2	7.8	7.7
	6559	47.23	9.03	2.66	63.1	0.415776	55	37.8314	36.156	2.6	2.6	2.6	2.6	2.6	2.6	2.7	2.8	2.9	2.9	3	3.1	3.2	3.3	3.4	3.6	3.9	4.2	4.4	4.7	4.8	5.1	5.2	5.3	5.6	5.8	6.1	6.3	6.4	6.6	6.9	7.3	7.5	7.9	8.1	8.2	8.3	8.3	8.3	8.3
	6560	47.63	12.74	4.99	60.7	0.259773	56	62.9328	36.156	12.2	12.2	12.2	12.2	12.1	12.7	13.4	13.9	14.3	14.6	14.4	14.1	13.7	13.3	13.3	13.6	13.7	13.8	13.8	13.7	13.6	13.5	13.4	13.2	13.3	13.9	14.4	14.9	15.1	14.9	14.6	14.2	13.7	13.3	13.1	12.6	12.2	11.7	11.4	11.1
DFB
Training data	Meal ID	Ch	Fat	Fiber	GI	P1	P2	P3	P4	P5
	6514	70.12	25.8	7.27	67.75	0.259986	62	8.6	30.13	4.5	4.5	4.4	4.4	4.3	4.3	4.3	4.3	4.3	4.4	4.6	4.7	4.8	4.9	5	5.1	5.1	5.1	5.2	5.3	5.4	5.5	5.6	5.6	5.6	5.4	5.4	5.4	5.4	5.4	5.5	5.5	5.6	5.6	5.6	5.6	5.5	5.5	5.4	5.3
	6516	56.4	15.07	4.5	67.01	0.380631	62	13.05	42.182	4.6	4.6	4.7	4.6	4.4	4.2	4	3.8	3.7	3.7	3.8	3.9	4.1	4.1	4.1	4.1	4.1	4.1	4.2	4.2	4.2	4.2	4.2	4.2	4.1	4.1	4.2	11	11	11	11	11	11.4	11.9	12.3	12.5	12.6	12.6	12.4	12.4
	6518	50.76	7.15	2	75.48	0.522811	54	5.9	18.078	7.4	7.4	7.5	7.6	7.8	7.9	8.2	8.6	8.9	9.1	9	8.8	8.4	8	7.6	7.3	7.1	7.4	7.7	8	8.3	8.7	9.2	9.7	10.2	10.6	10.7	10.7	10.7	10.6	10.6	10.4	10.4	10.7	10.9	11.5	11.9	12	12	12.1
	6519	19.78	0.72	0.16	77	0.261822	31	7.29	18.078	7.9	7.9	7.6	7.3	7	6.7	6.6	6.4	6.4	6.4	6.3	6.3	6.4	6.4	6.4	6.4	6.3	6.2	6.2	6	5.9	5.9	5.9	5.9	5.9	5.9	5.9	5.8	5.8	5.8	5.8	5.7	5.6	5.6	5.5	5.4	5.4	5.4	5.4	5.3
	6520	38	17.07	5.62	65.21	0.214898	62	8.56	18.078	5.8	5.8	5.8	5.8	5.9	5.9	5.9	5.9	5.8	5.7	5.6	5.6	5.6	5.7	5.8	5.9	6.1	6.2	6.4	6.4	6.4	6.5	6.5	6.5	6.6	6.7	6.7	6.7	6.9	7.1	7.3	7.6	7.6	7.7	7.7	7.6	7.4	7.3	7.1	6.9
	6522	45.15	20.82	7.22	61.08	0.27085	71	12.05	36.156	8.5	8.5	8.5	8.5	8.4	8.3	8.3	8.2	8.2	8.2	8.2	8.3	8.3	8.3	8.3	8.2	8.2	8.4	8.4	8.5	8.7	8.8	8.9	9.4	9.6	9.7	9.7	9.7	9.5	9.3	9.2	9.3	9.4	9.6	9.8	10.1	10.3	10.6	10.7	10.8
	6525	40.87	6.79	1.92	75.12	0.448561	53	5.78	18.078	7.2	7.2	6.9	7.2	7.3	7.5	7.7	7.7	7.7	7.4	7.3	7.5	8.1	8.8	9.4	9.8	10.1	10.3	10.5	10.7	11.1	11.4	11.8	12.1	12.4	12.4	12.6	12.6	12.8	12.9	12.8	12.6	12.4	12.2	12.2	12.1	12	11.8	11.8	11.8
	6526	56.61	16.02	10.65	53.25	0.273179	68	6.73	18.078	14.8	14.8	14.9	14.9	14.8	14.6	14.4	14.3	14.1	13.9	13.6	12.9	12.6	12.4	12.2	11.7	11.3	11	10.7	10.5	10.3	10.1	10	9.9	9.9	9.7	9.4	9.2	9	8.8	8.6	8.5	8.3	8.1	7.9	7.9	7.8	7.7	7.5	7.4
	6527	67.06	7.65	8.86	43.08	0.344698	72	8.52	36.156	9.6	9.6	9.7	9.8	10	10.2	10.3	10.2	10.1	9.9	9.8	9.8	9.9	10.1	10.3	10.5	10.9	11.2	9	9	9	9	9	8.6	8.1	7.7	7.6	7.5	7.6	7.7	7.8	7.8	7.8	7.8	7.5	7.4	7.5	7.3	7.2	7
	6529	48.33	17.33	8.31	58.28	0.335727	73	12.97	48.208	7.6	7.6	7.3	7	6.9	6.5	6.6	6.6	7.2	8.1	9.1	9.6	10.1	10.3	10.2	9.6	9	8.9	8.5	8.1	7.8	7.6	7.3	7.1	7.1	7.4	7.4	7.6	7.8	8	8	7.8	7.8	7.8	8.1	8.4	8.9	9.5	10.1	10.6
	6532	66.41	23.69	11.67	68.78	0.35392	71	8.57	36.156	5.4	5.4	5.1	4.9	5.2	5.4	5.7	5.8	5.8	5.8	5.9	5.8	5.7	5.5	5.3	5.1	4.9	4.9	4.8	5.1	5.4	5.7	6.1	6.4	6.8	7.1	7.4	7.7	7.9	8.2	8.6	8.9	9.1	9.1	8.9	8.7	8.6	8.5	8.6	8.7
	6534	43.42	15.3	6.53	61.05	0.282073	68	12.75	48.208	7.9	7.9	11.1	11.1	11.1	11.1	11.1	11.2	11.4	11.8	12	11.4	11.2	11.3	11.3	11.2	10.9	11.4	11.3	10.5	11	12.1	13.2	14.1	13.9	14.1	14.2	14.2	14.2	14.2	14.1	14.1	14.1	14.1	14	14.1	14.1	14.1	14.2	14.3
	6535	44.8	0	0	54	0.483452	48	0.07	80.822	9.9	9.9	9.8	9.7	9.6	9.4	9.3	9.1	8.9	8.9	8.6	8.6	8.4	8.2	7.8	7.6	5	5	5	5	5	5.1	5.4	5.6	5.7	5.8	5.9	5.9	5.9	5.9	5.8	5.8	5.8	5.7	5.7	5.7	5.7	5.6	5.6	5.4
	6536	50.76	7.15	2	75.48	0.517104	54	6.75	42.182	10.8	10.8	10.8	10.8	10.8	11.1	10.9	10.7	10.6	10.1	9.8	9.1	9.1	10	11.3	12.7	13.9	14.8	15	14.8	14.9	14.7	13.6	13.6	12.9	12.2	12.1	12.1	12.6	12.9	13.4	13.9	14.8	15	15.3	15.6	16.3	15.8	15.8	15.1
	6538	39.85	13.35	3.58	62.82	0.296556	61	8.56	30.13	7.8	7.8	7.7	7.7	7.6	7.6	7.5	7.4	7.4	7.4	7.2	7.2	7.1	6.9	6.8	6.6	6.4	6.3	6.1	5.9	5.9	6	6.1	6.3	6.4	6.7	6.8	6.7	6.6	6.3	6.1	6.1	6.3	6.6	6.8	6.9	7.1	7.2	7.3	7.3
	6539	53.05	4.07	2.11	68.56	0.460641	51	1.27	18.078	2.6	2.6	2.6	2.6	2.6	2.6	2.6	2.7	2.7	2.8	2.9	3.1	3.1	3.2	3.3	3.3	3.3	3.2	3.3	3.3	3.2	3.3	3.5	3.7	3.9	4.2	4.6	4.8	5.1	5.4	5.4	5.3	5.2	4.9	4.7	4.7	4.8	4.8	4.9	5
	6540	75.09	32.54	8.47	73.32	0.33315	70	13.83	30.13	3.7	3.7	3.8	3.8	3.8	3.9	4.1	4.1	4.1	4	4	3.8	3.6	3.6	3.5	3.5	3.5	3.3	3.2	3.4	4	4.3	4.5	4.7	4.7	6.2	6.2	6.2	6.2	6.2	6.6	6.9	7.2	7.4	7.5	7.6	7.5	7.5	7.5	7.4
	6541	49.84	18.31	5.07	65.39	0.31149	65	5.73	66.286	4.8	4.8	7.3	7.3	7.3	7.3	7.3	7.1	6.8	6.6	6.4	6.2	6.1	5.9	5.5	4.9	4.9	4.7	4.4	4.3	4.1	3.9	4	4.1	4.1	4.1	4.1	4	3.9	3.9	3.9	3.9	4.1	4.2	4.7	5.2	6.1	6.6	6.9	7.1
	6542	49.91	28.03	6.32	65.11	0.207515	72	8.46	48.208	15.6	15.6	15.5	14.8	14	12.6	11.9	11.4	11.3	11.4	11.1	11.6	12.7	13.8	14.4	14.5	14.3	13.9	13.2	12.6	12.2	12	12.1	12.2	12.2	12.2	12.3	12.5	12.4	12.3	12.3	12.3	11.9	11.4	10.9	10.4	9.9	9.5	9.9	9.7
Test data	Meal ID	Ch	Fat	Fiber	GI	P1	P2	P3	P4	P5
	6544	52.29	8.9	9.41	58.19	0.44755	63	13.15	48.208	10.6	10.6	11.6	12.7	12.9	13.8	13.6	13.2	12.6	11.8	11.1	10.2	9.6	9.1	8.6	8.4	8.6	8.7	8.7	8.7	8.6	8.3	8.4	8.3	7.9	7.5	6.9	6.7	7	7.4	7.8	8.2	8.3	8.7	9.6	10.4	11.1	11.7	12.1	12.1
	6545	51.68	17	8.93	63.46	0.334516	59	6.03	54.234	4	4	4.1	4.1	4.2	4.2	4.2	4.3	4.3	4.3	4.3	4.3	4.2	4.2	4.1	4.1	4	4	4	4.1	4.1	4.1	4.1	4.1	4.1	4.2	4.3	4.3	4.3	4.2	4.2	4.1	4.1	4.1	4	4	4.1	4.1	4.1	4.1
	6547	19.78	0.72	0.16	77	0.151177	46	7.28	18.078	5.3	5.3	5.5	5.7	5.7	5.7	5.6	5.5	5.4	5.2	5.1	5.1	5.1	5.2	5	4.9	4.7	4.7	4.6	4.6	4.6	4.6	4.6	4.6	4.6	4.6	4.8	4.9	5	5.1	5.3	5.5	5.7	5.7	5.4	5.4	5.3	5.3	5.6	5.8
	6548	45.66	18.29	10.06	38.1	0.234054	81	9.1	24.104	3.6	3.6	3.5	3.6	3.8	4	3.2	3.2	3.2	3.2	3.2	3.1	3	3	3.1	3.2	3.2	3.2	3.2	3	2.9	2.9	3	3.1	3.3	3.5	3.6	3.7	3.8	3.8	3.7	3.8	3.9	4.1	4.2	4.3	4.4	4.3	4.2	4.2
	6551	38.93	0.36	3.2	71.78	0.461217	47	0.37	80.822	9.6	9.6	10.1	10.4	10.8	10.9	10.9	10.6	10.2	9.7	9.3	8.8	8.6	8.6	8.7	8.8	9	9	8.9	8.8	8.7	8.6	8.4	8.3	8.1	7.9	7.9	8.1	8.1	8.2	8.3	8.1	8.1	4.8	4.8	4.8	4.8	4.8	4.4	4.2
	6552	49.14	24.26	4.4	67.84	0.311621	66	5.83	24.104	5.1	5.1	5.1	5.1	5.4	5.8	5.8	6.1	6.3	6.5	6.7	6.8	6.8	6.7	6.4	6.2	5.9	5.6	5.2	4.9	4.9	4.9	5.2	6.1	6.7	7.3	7.8	8	8.1	8.2	8.3	8.3	8.3	8.4	8.2	7.6	7.1	7.1	7.2	7.4
	6557	24.69	6.8	0.16	68.49	0.187051	45	0.1	75.049	6.4	6.4	6.2	6.1	6.1	6.1	6.1	6.1	6.1	6.1	6.1	6.2	6.3	6.4	6.5	6.6	6.8	6.9	7	7.2	7.4	7.8	8.1	8.4	8.5	8.5	8.4	8.3	8.2	8.2	8.2	8.2	8.3	8.5	8.7	8.9	8.9	8.9	8.9	8.9
	6558	48.82	6.68	3.08	70.31	0.481728	54	5.73	36.156	7.5	7.5	7.6	7.7	7.7	7.7	7.7	7.7	7.8	7.8	7.7	7.9	7.9	7.8	7.8	7.7	7.7	7.8	7.8	8	8.1	8.3	8.4	8.4	8.4	8.3	8.2	8.4	8.6	8.7	8.7	8.8	8.9	8.9	8.7	8.6	8.4	8.2	7.8	7.7
	6559	47.23	9.03	2.66	63.1	0.415776	55	7.57	36.156	2.6	2.6	2.6	2.6	2.6	2.6	2.7	2.8	2.9	2.9	3	3.1	3.2	3.3	3.4	3.6	3.9	4.2	4.4	4.7	4.8	5.1	5.2	5.3	5.6	5.8	6.1	6.3	6.4	6.6	6.9	7.3	7.5	7.9	8.1	8.2	8.3	8.3	8.3	8.3
	6560	47.63	12.74	4.99	60.7	0.259773	56	8.72	36.156	12.2	12.2	12.2	12.2	12.1	12.7	13.4	13.9	14.3	14.6	14.4	14.1	13.7	13.3	13.3	13.6	13.7	13.8	13.8	13.7	13.6	13.5	13.4	13.2	13.3	13.9	14.4	14.9	15.1	14.9	14.6	14.2	13.7	13.3	13.1	12.6	12.2	11.7	11.4	11.1
[truncated: 80 more columns]

## Sheet: P02
AUC_DFB
Training data	Meal ID	Ch	Fat	Fiber	GI	p1	p2	p3	p4	p5
	6612	29.36	84.18	8.34	66.82	0.129324	19.2599	8.74	132.242	7.7	7.7	7.7	7.6	7.7	7.8	7.8	7.7	7.6	7.5	7.5	7.6	7.7	7.8	7.9	8	8	7.9	7.8	7.7	7.7	7.6	7.6	7.5	7.4	7.3	7.1	6.8	6.6	6.4	6.3	6.3	6.3	6.4	6.4	6.4	6.3	6.1	6.1	6
	6615	30.94	5.72	1.84	74.61	0.404856	23.915	5.73	132.242	9.2	9.2	9.1	8.7	8.4	8.3	8.7	9.1	9	9.2	9.2	9.1	8.9	8.7	8.7	8.4	8.6	9.1	9.7	10.2	10.4	10.4	10.4	10.2	9.8	9.6	9.5	9.4	9.5	9.3	9.4	9.9	9.9	9.8	9.7	9.6	9.6	9.6	10.4	11.3
	6616	39.4	39.34	3.98	68.05	0.231205	24.8192	8.43	132.242	8.5	8.5	8.6	8.7	9	9.3	9.5	9.2	8.8	8.4	8.2	8.1	8.6	8.6	8.6	8.8	9.4	9.8	9.6	9.8	10.2	10.6	10.9	10.9	10.6	10.2	9.8	9.6	9.5	9.4	9.4	9.6	9.7	9.9	10.6	11.2	11.6	11.9	12.1	12.1
	6618	47.61	12.62	15.62	55.26	0.249319	27.8105	12.07	132.242	5.3	5.3	5.3	5.4	5.7	5.7	5.6	5.5	5.5	5.6	5.4	5.3	5.3	5.3	5.4	5.4	5.3	5.2	5.3	5.7	6.3	6.8	7.1	7.1	7.1	7	6.9	6.9	6.9	7.1	7.2	7.4	7.5	7.7	7.7	7.8	7.8	7.9	7.9	7.9
	6620	31.08	12.83	1.84	74.28	0.359143	23.7455	5.63	132.242	7.1	7.1	7.1	7.2	7.3	7.2	7	6.8	7	7.1	7.3	7.7	7.9	7.9	8	8.1	8.1	8.3	8.4	8.7	8.9	9.1	9.3	9.4	9.3	9.3	9.3	9.3	9.4	9.6	9.7	9.8	10	10.2	10.3	10.4	10.3	10.2	10.2	10.2
	6622	60.39	39.03	10.85	63.99	0.271739	48.6948	8.6	132.242	6.7	6.7	6.9	7.1	7.2	7.3	7.3	7.3	7.3	7.3	7.3	7.4	7.4	7.4	7.4	7.4	7.4	7.5	7.6	7.6	7.6	7.4	7.4	7.4	7.4	7.6	7.6	7	6.7	6.7	7.2	7.8	8.3	8.5	8.6	8.1	7.6	7.6	7.2	6.9
	6623	108.33	43.13	12.53	60.01	0.53225	71.0316	11.88	132.242	4.9	4.9	4.9	4.9	4.9	5	5	5.1	5.2	4.9	4.7	4.8	4.9	5.1	4.9	5.1	5.2	5.4	5.3	5.6	5.8	6	6.2	6.4	6.6	6.8	6.9	7.1	7.2	7.3	7.4	7.4	7.6	7.7	7.8	8	7.8	7.4	6.9	6.7
	6624	30.98	6.43	1.84	74.52	0.393433	23.95	5.73	132.242	8	8	8	8	8.1	8	7.9	8.1	8.2	8.6	9	9.3	9.4	9.2	9.2	9.6	10	10.3	10.7	11	11.3	11.4	11.6	11.6	11.6	11.4	11.3	11.2	10.8	10.1	9.4	8.7	8.4	8.4	8.9	9.3	9.5	9.7	9.9	10
	6625	70.04	18.95	8.22	73.1	0.553494	46.9224	8.73	132.242	9.9	9.9	10.1	10.3	10.1	9.8	9.6	9.5	9.4	9.5	9.6	9.8	10	10.3	10.5	10.1	10.3	10	9.4	9.3	9.3	9.4	9.5	9.6	9.9	10	10.2	10.4	10.4	10.4	10.4	10.4	10.4	10.4	10.4	10.2	10.2	10.1	10	10.1
	6628	31.66	12.43	1.78	72.92	0.342823	23.9575	5.53	132.242	6.3	6.3	6.3	6.3	6.3	6.3	6.5	6.7	6.9	7.1	7.2	7.1	6.8	6.8	6.6	6.4	6.6	6.6	6.8	6.9	7.1	7.3	7.6	7.8	8.1	8.3	8.6	8.7	8.5	8.2	8.3	8.7	9.1	9.6	9.6	9.4	9.4	9.6	9.8	10.2
	6629	32.55	14.55	2.7	55.28	0.250784	21.2656	8.63	132.242	7.4	7.4	7.4	7.5	7.6	7.7	7.9	8	8.1	8.2	8.2	8.3	8.4	8.4	8.4	8.4	8.3	8.2	8.1	8	8	7.9	7.9	8	8	8	8.1	8.1	8.1	8.1	7.9	7.8	7.8	7.8	7.8	7.9	8	8.1	8.1	8.2
	6631	40.03	11.14	11.6	65.72	0.324033	25.4335	5.63	144.264	7.8	7.8	7.6	7.5	7.4	7.1	6.9	6.7	6.4	6.6	6.9	7.4	8	8.4	8.9	9.2	9.4	9.7	9.9	10.1	10.2	10.3	10.4	10.6	10.7	10.9	11.1	11.2	11.3	11.5	11.6	11.6	11.6	11.6	11.7	11.6	11.2	10.7	10.1	9.8
	6633	41.88	26.34	4.96	63.53	0.323349	29.8428	8.54	132.242	6.3	6.3	6.3	6.3	6.3	6.4	6.4	6.3	6.1	5.8	5.4	5.3	5.6	5.8	6	6.2	6.2	6.3	6.3	6.4	6.3	6.3	6.2	5.9	5.6	5.3	4.9	4.8	4.7	4.6	4.7	4.9	5.3	5.8	6.1	6.2	6.2	6.2	6.1	5.9
	6634	31.61	24.23	1.78	73.03	0.288769	24.2625	11.98	132.242	5.2	5.2	5.3	5.3	5.3	5.2	4.9	4.9	4.8	4.8	4.9	5.1	5.2	5.3	5.3	5.3	5.3	5.4	5.4	5.6	5.7	5.8	5.8	5.9	5.9	6	6.2	6.3	6.5	6.6	6.6	6.4	6.4	6.3	6.2	6.2	6.4	6.6	6.8	7.3
	6637	26.66	19.61	7.67	42.89	0.142193	18.1308	8.58	132.242	5.6	5.6	5.8	6	6.2	6.3	6.3	6.3	6.3	6.2	6	5.9	5.7	5.4	5.3	5.2	5.2	5.2	5.2	5.3	5.2	5.2	5.1	5.1	5	4.9	4.8	4.8	4.7	4.7	4.6	4.4	4.2	4.1	4	4	3.9	4	4.2	4.4
	6647	10.42	9.43	1.41	74.78	0.0797449	6.57	8.54	132.242	6.2	6.2	6.3	6.2	6.2	6.1	6	5.9	5.9	6.1	6.2	6.2	6.3	6.4	6.6	6.6	6.6	6.7	6.7	6.7	6.6	6.6	6.7	6.7	6.8	6.8	6.7	6.6	6.4	6.2	6.2	6.2	6.2	6.2	6.3	6.4	6.4	6.3	6.4	6.6
	6648	45.29	37.08	12.87	48.65	0.199165	24.28	12.24	132.242	6.6	6.6	6.9	7.2	7.4	7.6	7.6	7.5	7.6	7.6	7.6	7.6	7.5	7.2	6.8	6.9	7.2	7.3	7.6	7.7	7.7	7.4	7.3	7.5	7.6	7.8	7.8	7.8	7.3	6.9	6.7	6.6	6.7	6.9	7.1	7.5	7.8	8	8.1	8
	6650	24.52	20.66	6.96	64.38	0.155348	14.9899	5.73	156.286	6.1	6.1	6.1	6.3	6.4	6.8	7.2	7.6	7.9	8.2	8.4	8.4	8.4	8.1	7.9	7.9	7.9	8.4	9.1	9.4	9.3	9.4	9.4	9.2	8.8	8.7	8.4	8.1	7.8	7.6	7.6	7.4	7.5	7.4	7.4	7.8	8.3	8.7	8.9	9.1
	6651	45.13	58.02	14.38	50.95	0.215054	32.1217	8.25	132.242	3	3	3.1	3.3	3.7	3.8	3.8	3.9	4.1	4.3	4.2	3.9	3.6	3.3	3.1	2.9	3.1	3.5	3.9	4.3	4.6	4.8	4.8	4.7	4.6	4.6	4.6	4.7	4.7	4.8	5	5.1	5.3	5.7	6.2	6.5	6.7	6.9	6.9	6.9
	6652	32.22	28.64	11.56	49	0.12779	6.84	12.05	132.242	11.1	11.1	10.1	9.8	9.9	10.1	10.5	10.8	11.1	11.4	11.6	11.8	12.1	12.3	12.5	12.7	12.8	13	13.2	13.5	13.9	14.2	14.6	14.7	14.9	15.1	14.8	14.2	13.7	11.8	11.8	11.8	11.8	11.8	12.5	13.1	13.4	13.6	13.6	13.4
	6655	27.72	8.26	6.96	56.95	0.17348	13.78	5.73	156.286	9.6	9.6	9.9	10.2	10.6	10.8	10.9	10.5	10.6	10.2	9.7	9.3	8.9	8.4	8.6	8.5	8.1	8.3	8.1	7.8	7.5	7.2	7	7	6.8	6.8	7.1	7.3	7.2	7	6.8	6.6	6.4	6.7	7.2	7.8	8.3	8.6	8.6	8.3
	6658	29.02	21.06	8.75	54.4	0.150565	15.7697	12.34	132.242	6.9	6.9	6.8	6.8	6.9	7.1	7	6.7	6.6	6.2	5.9	5.7	5.5	5.6	5.6	5.5	5.6	5.8	5.8	5.3	5.2	5.3	5.6	5.9	6.2	6.4	6.5	6.6	6.6	6.6	6.7	6.8	6.9	7	7	6.9	6.7	6.5	6.5	6.6
	6659	31.04	20.09	1.78	74.37	0.311846	23.9922	5.53	156.286	6.7	6.7	6.5	6.3	6.1	5.8	5.7	5.5	5.3	5.2	5	4.8	4.6	4.7	5.3	5.9	6.6	7.2	7.5	7.7	7.9	7.8	7.7	7.3	6.9	6.8	6.9	7.4	7.9	8.5	9.1	9.7	9.8	10.2	10.4	10.8	11	10.6	10.1	10.1
	6662	31.06	5.35	1.78	74.32	0.199418	35.4803	12.71	132.242	10	10	10	10	11.6	13.1	14.4	15.3	15.7	15.8	15.4	14.6	13.9	13.2	12.8	12.4	12.3	12.1	12.1	12.4	12.9	13.7	14.2	14.6	14.8	15	15.1	15	14.9	14.8	14.6	14.4	14.3	14.3	14.1	14.2	14.1	14.1	14	13.8
	6663	45.67	8.92	1.9	75.57	0.575131	33.5686	6.33	156.286	10.7	10.7	11.1	10.8	10.3	9.8	9.2	8.8	8.9	10	11.1	12.3	13.1	13.7	8.7	8.7	8.7	8.7	8.6	8.4	8.4	8.3	8.3	8.3	8.4	8.7	8.3	7.9	8.1	8.5	9.1	9.7	10.3	10.8	11.1	11.3	11.6	11.7	11.8	11.9
	6664	38.3	18.71	11.03	41	0.233569	24.2728	9.14	132.242	7	7	7	7	7	6.9	7.2	7.6	7.9	8	7.8	7.7	7.2	6.6	6.4	6.6	6.7	6.8	6.6	6.3	6.4	6.6	7	7.3	7.7	8.1	8.3	8.5	8.8	8.8	8.6	8.6	8.8	8.8	8.6	8.6	8.4	8.4	8.5	8.7
	6667	74.25	6.58	5.33	65.48	0.843152	57.6835	6.03	156.286	7.2	7.2	7.2	6.9	5.9	5.9	5.9	5.9	5.9	5.8	5.8	5.7	5.7	5.7	5.7	5.8	6	6.3	6.5	6.6	6.7	6.8	6.8	6.8	6.8	6.6	6.2	5.7	5.3	5.1	5.1	5.1	5.1	5.4	5.8	6.2	6.4	6.7	6.8	6.8
	6669	34.82	17.01	10.03	41	0.274843	22.2215	9.04	132.242	6.8	6.8	6.8	6.8	6.8	6.8	7	7.3	7.3	7.2	7.1	7.2	7.3	7.4	7.4	7.4	7.5	7.4	7.4	7.3	7.3	7.2	7.2	7.3	7.3	7.4	7.6	7.8	8.2	8.3	8.3	8.3	8.1	7.9	7.9	7.9	8.1	8.1	8.3	8.2
Test data	Meal ID	Ch	Fat	Fiber	GI	p1	p2	p3	p4	p5
	6672	31.8	12.9	2.34	75	0.369087	24.3871	5.73	156.286	6.3	6.3	6.3	6.4	6.5	6.7	6.9	6.9	6.8	6.6	6.3	6.2	6.2	6.3	6.4	6.6	6.7	7.2	7.7	8.1	8.3	8.4	8.7	8.7	8.7	8.4	8.2	8.1	8.1	8.2	8	8.1	8.2	8.3	8.8	9.4	9.9	10.3	10.6	10.6
	6674	94.73	23.3	8.25	62.15	0.652208	61.5286	8.64	132.242	5.1	5.1	5	5.2	5.5	5.4	5.6	6.3	6.8	7.4	7.6	7.4	7.2	7	6.9	6.9	6.9	7.1	7.3	7.2	7.3	7.1	6.9	6.6	6.2	6	5.9	6.1	6.3	6.4	6.7	6.9	6.9	6.8	6.8	6.6	6.3	6.1	6	5.9
	6677	31.8	20.9	2.34	75	0.31825	24.5002	5.43	156.286	6.1	6.1	6.2	6.2	6	6	5.9	5.8	5.7	5.6	5.5	5.4	5.4	5.6	5.7	5.8	5.9	6	6.1	6.2	6.3	6.1	6.2	6.4	6.6	6.6	6.6	6.6	6.6	6.6	6.7	6.8	6.7	6.8	7	7.1	7.1	7	6.9	6.9
	6679	76.4	34.46	10.02	64.53	0.475801	57.9984	8.46	132.242	4.2	4.2	3.9	3.6	3.6	3.6	3.6	3.7	3.8	3.9	3.9	3.9	3.9	3.9	3.9	4.1	4.3	4.5	4.6	4.7	4.7	4.8	4.9	5	5.2	5.3	5.4	5.4	5.6	5.6	5.6	5.6	5.6	5.4	5.2	5.1	4.9	4.7	4.5	4.2
	6683	56.87	16.04	2.54	75.42	0.575237	38.8793	6.03	156.286	8.4	8.4	8.9	8.8	8.8	8.7	8.4	8.3	8.3	8.3	8.5	8.6	8.9	9.3	9.4	9.5	9.3	9.2	9.1	9.1	9.1	9.1	9.2	9.4	9.6	9.7	9.8	9.7	9.7	10.3	10.9	11.2	11.4	11.5	11.4	11.3	11.3	11.4	11.7	12.1
	6685	88.84	12.16	6.04	49.19	0.708625	64.2433	8.55	132.242	3.5	3.5	3.4	3.2	3.2	3.2	3.1	3.2	3.4	3.6	3.8	4.1	4.3	4.5	4.7	4.8	4.8	5	5	5.1	5.1	5.1	5.2	5.4	5.6	5.8	5.6	5.6	5.2	5.1	4.9	4.8	4.9	5.1	5.1	5.2	5.3	5.6	5.7	5.8
	6686	32.1	31.6	2.34	74.3	0.261399	25.158	12.03	132.242	8.2	8.2	7.8	7.4	7.6	7.4	7.3	7.6	8.2	8.6	8.8	8.7	8.5	8.4	8.1	7.8	7.5	7.3	7.3	7.3	7.3	7.3	7.3	7.5	7.7	7.8	7.8	7.8	7.9	7.3	7.7	7.3	7.3	7.8	8.3	8.8	9.3	9.4	9.7	9.8
	6687	37.18	3.44	2.6	72.11	0.521649	26.8986	5.73	156.286	4.9	4.9	5.1	5.3	5.3	5.5	5.4	5.4	5.3	5.4	5.4	5.4	5.6	5.8	5.9	5.9	5.9	6.3	6.5	6.9	7.1	7.3	7.7	7.9	8.2	8.1	7.9	7.3	7.3	7.2	7.5	7.9	8.3	8.7	8.9	9	8.9	8.8	8.8	8.7
	6689	52.03	20.48	7.46	55.34	0.432406	40.0794	8.75	132.242	5.1	5.1	5.2	5.2	5.2	5.2	5.2	5.2	5.2	5.1	5	4.9	4.9	5.1	5.2	5.2	5.2	5.3	5.3	5.2	5.3	5.6	5.6	5.9	6.1	6.2	6.2	6.3	6.2	5.9	5.7	5.5	5.5	5.6	5.7	5.9	6.1	6.3	6.4	6.5
	6691	32.1	31.7	2.34	74.3	0.278628	25.1263	12.33	132.242	9.2	9.2	8.8	9.2	9.2	8.9	8.6	8.3	8.1	8.1	7.8	7.7	7.5	7.3	7	6.8	6.7	6.6	6.7	6.6	7.1	8.4	9.4	9.7	10.3	10.3	9.9	9.2	8.3	7.7	7.1	7.2	7.6	8.5	9.3	10.2	10.8	11	11.1	11
	6692	28.12	19.16	8.69	56.14	0.155342	13.1451	5.53	144.264	6.7	6.7	6.7	6.7	6.1	5.8	6.1	6.1	6.7	6.8	6.8	6.7	6.4	6.1	6.1	6.2	6.3	6.3	6.2	6.2	6.1	6.1	6.2	6.3	6.3	6.4	6.7	6.9	7.2	7.4	7.2	7.3	7.3	7.2	7.2	6.8	6.7	6.8	7.1	7.4
	6694	25.92	12	7.65	67.09	0.204946	20.899	8.47	132.242	6.8	6.8	7.1	7	7	6.8	6.6	6.1	5.9	5.7	5.6	5.6	5.3	5.3	5.2	5.3	5.2	5.3	5.6	5.8	5.9	6.1	5.9	5.6	5.6	5.3	5.2	5.2	5.3	5.8	5.9	6.1	6.1	6.1	6.1	6.1	5.8	5.7	5.8	5.9
	6697	24.92	33.01	6.96	63.35	0.131368	11.0255	6.33	144.264	5.9	5.9	5.8	5.8	5.8	5.8	5.9	6	6.1	6.2	6.3	6.1	6	6	5.8	6.2	6.6	7	7.3	7.4	7.6	7.5	7.3	7	6.7	6.4	5.9	5.4	5.3	5.4	5.9	6.5	6.9	7.1	7.3	7.7	8	8	8.1	8.1
	6699	25.24	15.34	6.1	49.82	0.043036	16.6228	8.45	132.242	6	6	6.2	6.1	5.8	5.6	5.2	4.7	4.4	4.3	4.3	4.4	4.6	4.7	4.9	5.4	5.6	5.8	6	6.5	6.9	6.9	7.2	7	6.8	6.6	6.2	6.1	6.2	6.6	7.4	7.8	8.1	7.8	7.3	7.3	7.5	7.7	7.9	7.9
	6701	66.33	36.1	3.31	80	0.550467	52.5724	12.24	132.242	5.7	5.7	5.6	5.6	5.6	5.6	5.6	5.8	5.8	6.6	6.9	8.6	8.6	8.6	8.6	8.8	8.7	8.4	9.3	9.5	9.7	10.3	10.3	10.4	10.4	10.7	10.3	10.7	10.5	10.2	9.8	9.4	9	8.6	8.3	7.9	7.7	7.4	7.3	7.3
AUC
Training data	Meal ID	Ch	Fat	Fiber	GI	p1	p2	p3	p4	p5
	6612	29.36	84.18	8.34	66.82	0.76	0.129324	19.2599	132.242	7.7	7.7	7.7	7.6	7.7	7.8	7.8	7.7	7.6	7.5	7.5	7.6	7.7	7.8	7.9	8	8	7.9	7.8	7.7	7.7	7.6	7.6	7.5	7.4	7.3	7.1	6.8	6.6	6.4	6.3	6.3	6.3	6.4	6.4	6.4	6.3	6.1	6.1	6
	6615	30.94	5.72	1.84	74.61	0.37	0.404856	23.915	132.242	9.2	9.2	9.1	8.7	8.4	8.3	8.7	9.1	9	9.2	9.2	9.1	8.9	8.7	8.7	8.4	8.6	9.1	9.7	10.2	10.4	10.4	10.4	10.2	9.8	9.6	9.5	9.4	9.5	9.3	9.4	9.9	9.9	9.8	9.7	9.6	9.6	9.6	10.4	11.3
	6616	39.4	39.34	3.98	68.05	0.56	0.231205	24.8192	132.242	8.5	8.5	8.6	8.7	9	9.3	9.5	9.2	8.8	8.4	8.2	8.1	8.6	8.6	8.6	8.8	9.4	9.8	9.6	9.8	10.2	10.6	10.9	10.9	10.6	10.2	9.8	9.6	9.5	9.4	9.4	9.6	9.7	9.9	10.6	11.2	11.6	11.9	12.1	12.1
	6618	47.61	12.62	15.62	55.26	0.54	0.249319	27.8105	132.242	5.3	5.3	5.3	5.4	5.7	5.7	5.6	5.5	5.5	5.6	5.4	5.3	5.3	5.3	5.4	5.4	5.3	5.2	5.3	5.7	6.3	6.8	7.1	7.1	7.1	7	6.9	6.9	6.9	7.1	7.2	7.4	7.5	7.7	7.7	7.8	7.8	7.9	7.9	7.9
	6620	31.08	12.83	1.84	74.28	0.4	0.359143	23.7455	132.242	7.1	7.1	7.1	7.2	7.3	7.2	7	6.8	7	7.1	7.3	7.7	7.9	7.9	8	8.1	8.1	8.3	8.4	8.7	8.9	9.1	9.3	9.4	9.3	9.3	9.3	9.3	9.4	9.6	9.7	9.8	10	10.2	10.3	10.4	10.3	10.2	10.2	10.2
	6622	60.39	39.03	10.85	63.99	0.57	0.271739	48.6948	132.242	6.7	6.7	6.9	7.1	7.2	7.3	7.3	7.3	7.3	7.3	7.3	7.4	7.4	7.4	7.4	7.4	7.4	7.5	7.6	7.6	7.6	7.4	7.4	7.4	7.4	7.6	7.6	7	6.7	6.7	7.2	7.8	8.3	8.5	8.6	8.1	7.6	7.6	7.2	6.9
	6623	108.33	43.13	12.53	60.01	0.77	0.53225	71.0316	132.242	4.9	4.9	4.9	4.9	4.9	5	5	5.1	5.2	4.9	4.7	4.8	4.9	5.1	4.9	5.1	5.2	5.4	5.3	5.6	5.8	6	6.2	6.4	6.6	6.8	6.9	7.1	7.2	7.3	7.4	7.4	7.6	7.7	7.8	8	7.8	7.4	6.9	6.7
	6624	30.98	6.43	1.84	74.52	0.37	0.393433	23.95	132.242	8	8	8	8	8.1	8	7.9	8.1	8.2	8.6	9	9.3	9.4	9.2	9.2	9.6	10	10.3	10.7	11	11.3	11.4	11.6	11.6	11.6	11.4	11.3	11.2	10.8	10.1	9.4	8.7	8.4	8.4	8.9	9.3	9.5	9.7	9.9	10
	6625	70.04	18.95	8.22	73.1	0.52	0.553494	46.9224	132.242	9.9	9.9	10.1	10.3	10.1	9.8	9.6	9.5	9.4	9.5	9.6	9.8	10	10.3	10.5	10.1	10.3	10	9.4	9.3	9.3	9.4	9.5	9.6	9.9	10	10.2	10.4	10.4	10.4	10.4	10.4	10.4	10.4	10.4	10.2	10.2	10.1	10	10.1
	6628	31.66	12.43	1.78	72.92	0.41	0.342823	23.9575	132.242	6.3	6.3	6.3	6.3	6.3	6.3	6.5	6.7	6.9	7.1	7.2	7.1	6.8	6.8	6.6	6.4	6.6	6.6	6.8	6.9	7.1	7.3	7.6	7.8	8.1	8.3	8.6	8.7	8.5	8.2	8.3	8.7	9.1	9.6	9.6	9.4	9.4	9.6	9.8	10.2
	6629	32.55	14.55	2.7	55.28	0.5	0.250784	21.2656	132.242	7.4	7.4	7.4	7.5	7.6	7.7	7.9	8	8.1	8.2	8.2	8.3	8.4	8.4	8.4	8.4	8.3	8.2	8.1	8	8	7.9	7.9	8	8	8	8.1	8.1	8.1	8.1	7.9	7.8	7.8	7.8	7.8	7.9	8	8.1	8.1	8.2
	6631	40.03	11.14	11.6	65.72	0.49	0.324033	25.4335	144.264	7.8	7.8	7.6	7.5	7.4	7.1	6.9	6.7	6.4	6.6	6.9	7.4	8	8.4	8.9	9.2	9.4	9.7	9.9	10.1	10.2	10.3	10.4	10.6	10.7	10.9	11.1	11.2	11.3	11.5	11.6	11.6	11.6	11.6	11.7	11.6	11.2	10.7	10.1	9.8
	6633	41.88	26.34	4.96	63.53	0.56	0.323349	29.8428	132.242	6.3	6.3	6.3	6.3	6.3	6.4	6.4	6.3	6.1	5.8	5.4	5.3	5.6	5.8	6	6.2	6.2	6.3	6.3	6.4	6.3	6.3	6.2	5.9	5.6	5.3	4.9	4.8	4.7	4.6	4.7	4.9	5.3	5.8	6.1	6.2	6.2	6.2	6.1	5.9
	6634	31.61	24.23	1.78	73.03	0.48	0.288769	24.2625	132.242	5.2	5.2	5.3	5.3	5.3	5.2	4.9	4.9	4.8	4.8	4.9	5.1	5.2	5.3	5.3	5.3	5.3	5.4	5.4	5.6	5.7	5.8	5.8	5.9	5.9	6	6.2	6.3	6.5	6.6	6.6	6.4	6.4	6.3	6.2	6.2	6.4	6.6	6.8	7.3
	6637	26.66	19.61	7.67	42.89	0.58	0.142193	18.1308	132.242	5.6	5.6	5.8	6	6.2	6.3	6.3	6.3	6.3	6.2	6	5.9	5.7	5.4	5.3	5.2	5.2	5.2	5.2	5.3	5.2	5.2	5.1	5.1	5	4.9	4.8	4.8	4.7	4.7	4.6	4.4	4.2	4.1	4	4	3.9	4	4.2	4.4
	6647	10.42	9.43	1.41	74.78	0.43	0.0797449	6.57	132.242	6.2	6.2	6.3	6.2	6.2	6.1	6	5.9	5.9	6.1	6.2	6.2	6.3	6.4	6.6	6.6	6.6	6.7	6.7	6.7	6.6	6.6	6.7	6.7	6.8	6.8	6.7	6.6	6.4	6.2	6.2	6.2	6.2	6.2	6.3	6.4	6.4	6.3	6.4	6.6
	6648	45.29	37.08	12.87	48.65	0.68	0.199165	24.28	132.242	6.6	6.6	6.9	7.2	7.4	7.6	7.6	7.5	7.6	7.6	7.6	7.6	7.5	7.2	6.8	6.9	7.2	7.3	7.6	7.7	7.7	7.4	7.3	7.5	7.6	7.8	7.8	7.8	7.3	6.9	6.7	6.6	6.7	6.9	7.1	7.5	7.8	8	8.1	8
	6650	24.52	20.66	6.96	64.38	0.57	0.155348	14.9899	156.286	6.1	6.1	6.1	6.3	6.4	6.8	7.2	7.6	7.9	8.2	8.4	8.4	8.4	8.1	7.9	7.9	7.9	8.4	9.1	9.4	9.3	9.4	9.4	9.2	8.8	8.7	8.4	8.1	7.8	7.6	7.6	7.4	7.5	7.4	7.4	7.8	8.3	8.7	8.9	9.1
	6651	45.13	58.02	14.38	50.95	0.82	0.215054	32.1217	132.242	3	3	3.1	3.3	3.7	3.8	3.8	3.9	4.1	4.3	4.2	3.9	3.6	3.3	3.1	2.9	3.1	3.5	3.9	4.3	4.6	4.8	4.8	4.7	4.6	4.6	4.6	4.7	4.7	4.8	5	5.1	5.3	5.7	6.2	6.5	6.7	6.9	6.9	6.9
	6652	32.22	28.64	11.56	49	0.66	0.12779	6.84	132.242	11.1	11.1	10.1	9.8	9.9	10.1	10.5	10.8	11.1	11.4	11.6	11.8	12.1	12.3	12.5	12.7	12.8	13	13.2	13.5	13.9	14.2	14.6	14.7	14.9	15.1	14.8	14.2	13.7	11.8	11.8	11.8	11.8	11.8	12.5	13.1	13.4	13.6	13.6	13.4
	6655	27.72	8.26	6.96	56.95	0.53	0.17348	13.78	156.286	9.6	9.6	9.9	10.2	10.6	10.8	10.9	10.5	10.6	10.2	9.7	9.3	8.9	8.4	8.6	8.5	8.1	8.3	8.1	7.8	7.5	7.2	7	7	6.8	6.8	7.1	7.3	7.2	7	6.8	6.6	6.4	6.7	7.2	7.8	8.3	8.6	8.6	8.3
	6658	29.02	21.06	8.75	54.4	0.59	0.150565	15.7697	132.242	6.9	6.9	6.8	6.8	6.9	7.1	7	6.7	6.6	6.2	5.9	5.7	5.5	5.6	5.6	5.5	5.6	5.8	5.8	5.3	5.2	5.3	5.6	5.9	6.2	6.4	6.5	6.6	6.6	6.6	6.7	6.8	6.9	7	7	6.9	6.7	6.5	6.5	6.6
	6659	31.04	20.09	1.78	74.37	0.44	0.311846	23.9922	156.286	6.7	6.7	6.5	6.3	6.1	5.8	5.7	5.5	5.3	5.2	5	4.8	4.6	4.7	5.3	5.9	6.6	7.2	7.5	7.7	7.9	7.8	7.7	7.3	6.9	6.8	6.9	7.4	7.9	8.5	9.1	9.7	9.8	10.2	10.4	10.8	11	10.6	10.1	10.1
	6662	31.06	5.35	1.78	74.32	0.34	0.199418	35.4803	132.242	10	10	10	10	11.6	13.1	14.4	15.3	15.7	15.8	15.4	14.6	13.9	13.2	12.8	12.4	12.3	12.1	12.1	12.4	12.9	13.7	14.2	14.6	14.8	15	15.1	15	14.9	14.8	14.6	14.4	14.3	14.3	14.1	14.2	14.1	14.1	14	13.8
	6663	45.67	8.92	1.9	75.57	0.37	0.575131	33.5686	156.286	10.7	10.7	11.1	10.8	10.3	9.8	9.2	8.8	8.9	10	11.1	12.3	13.1	13.7	8.7	8.7	8.7	8.7	8.6	8.4	8.4	8.3	8.3	8.3	8.4	8.7	8.3	7.9	8.1	8.5	9.1	9.7	10.3	10.8	11.1	11.3	11.6	11.7	11.8	11.9
	6664	38.3	18.71	11.03	41	0.65	0.233569	24.2728	132.242	7	7	7	7	7	6.9	7.2	7.6	7.9	8	7.8	7.7	7.2	6.6	6.4	6.6	6.7	6.8	6.6	6.3	6.4	6.6	7	7.3	7.7	8.1	8.3	8.5	8.8	8.8	8.6	8.6	8.8	8.8	8.6	8.6	8.4	8.4	8.5	8.7
	6667	74.25	6.58	5.33	65.48	0.47	0.843152	57.6835	156.286	7.2	7.2	7.2	6.9	5.9	5.9	5.9	5.9	5.9	5.8	5.8	5.7	5.7	5.7	5.7	5.8	6	6.3	6.5	6.6	6.7	6.8	6.8	6.8	6.8	6.6	6.2	5.7	5.3	5.1	5.1	5.1	5.1	5.4	5.8	6.2	6.4	6.7	6.8	6.8
	6669	34.82	17.01	10.03	41	0.61	0.274843	22.2215	132.242	6.8	6.8	6.8	6.8	6.8	6.8	7	7.3	7.3	7.2	7.1	7.2	7.3	7.4	7.4	7.4	7.5	7.4	7.4	7.3	7.3	7.2	7.2	7.3	7.3	7.4	7.6	7.8	8.2	8.3	8.3	8.3	8.1	7.9	7.9	7.9	8.1	8.1	8.3	8.2
Test data	Meal ID	Ch	Fat	Fiber	GI	p1	p2	p3	p4	p5
	6672	31.8	12.9	2.34	75	0.4	0.369087	24.3871	156.286	6.3	6.3	6.3	6.4	6.5	6.7	6.9	6.9	6.8	6.6	6.3	6.2	6.2	6.3	6.4	6.6	6.7	7.2	7.7	8.1	8.3	8.4	8.7	8.7	8.7	8.4	8.2	8.1	8.1	8.2	8	8.1	8.2	8.3	8.8	9.4	9.9	10.3	10.6	10.6
	6674	94.73	23.3	8.25	62.15	0.59	0.652208	61.5286	132.242	5.1	5.1	5	5.2	5.5	5.4	5.6	6.3	6.8	7.4	7.6	7.4	7.2	7	6.9	6.9	6.9	7.1	7.3	7.2	7.3	7.1	6.9	6.6	6.2	6	5.9	6.1	6.3	6.4	6.7	6.9	6.9	6.8	6.8	6.6	6.3	6.1	6	5.9
	6677	31.8	20.9	2.34	75	0.44	0.31825	24.5002	156.286	6.1	6.1	6.2	6.2	6	6	5.9	5.8	5.7	5.6	5.5	5.4	5.4	5.6	5.7	5.8	5.9	6	6.1	6.2	6.3	6.1	6.2	6.4	6.6	6.6	6.6	6.6	6.6	6.6	6.7	6.8	6.7	6.8	7	7.1	7.1	7	6.9	6.9
	6679	76.4	34.46	10.02	64.53	0.62	0.475801	57.99	132.242	4.2	4.2	3.9	3.6	3.6	3.6	3.6	3.7	3.8	3.9	3.9	3.9	3.9	3.9	3.9	4.1	4.3	4.5	4.6	4.7	4.7	4.8	4.9	5	5.2	5.3	5.4	5.4	5.6	5.6	5.6	5.6	5.6	5.4	5.2	5.1	4.9	4.7	4.5	4.2
	6683	56.87	16.04	2.54	75.42	0.43	0.575237	38.8793	156.286	8.4	8.4	8.9	8.8	8.8	8.7	8.4	8.3	8.3	8.3	8.5	8.6	8.9	9.3	9.4	9.5	9.3	9.2	9.1	9.1	9.1	9.1	9.2	9.4	9.6	9.7	9.8	9.7	9.7	10.3	10.9	11.2	11.4	11.5	11.4	11.3	11.3	11.4	11.7	12.1
	6685	88.84	12.16	6.04	49.19	0.56	0.708625	64.2433	132.242	3.5	3.5	3.4	3.2	3.2	3.2	3.1	3.2	3.4	3.6	3.8	4.1	4.3	4.5	4.7	4.8	4.8	5	5	5.1	5.1	5.1	5.2	5.4	5.6	5.8	5.6	5.6	5.2	5.1	4.9	4.8	4.9	5.1	5.1	5.2	5.3	5.6	5.7	5.8
	6686	32.1	31.6	2.34	74.3	0.52	0.261399	25.158	132.242	8.2	8.2	7.8	7.4	7.6	7.4	7.3	7.6	8.2	8.6	8.8	8.7	8.5	8.4	8.1	7.8	7.5	7.3	7.3	7.3	7.3	7.3	7.3	7.5	7.7	7.8	7.8	7.8	7.9	7.3	7.7	7.3	7.3	7.8	8.3	8.8	9.3	9.4	9.7	9.8
	6687	37.18	3.44	2.6	72.11	0.34	0.521649	26.8986	156.286	4.9	4.9	5.1	5.3	5.3	5.5	5.4	5.4	5.3	5.4	5.4	5.4	5.6	5.8	5.9	5.9	5.9	6.3	6.5	6.9	7.1	7.3	7.7	7.9	8.2	8.1	7.9	7.3	7.3	7.2	7.5	7.9	8.3	8.7	8.9	9	8.9	8.8	8.8	8.7
	6689	52.03	20.48	7.46	55.34	0.55	0.432406	40.0794	132.242	5.1	5.1	5.2	5.2	5.2	5.2	5.2	5.2	5.2	5.1	5	4.9	4.9	5.1	5.2	5.2	5.2	5.3	5.3	5.2	5.3	5.6	5.6	5.9	6.1	6.2	6.2	6.3	6.2	5.9	5.7	5.5	5.5	5.6	5.7	5.9	6.1	6.3	6.4	6.5
	6691	32.1	31.7	2.34	74.3	0.5	0.278628	25.1263	132.242	9.2	9.2	8.8	9.2	9.2	8.9	8.6	8.3	8.1	8.1	7.8	7.7	7.5	7.3	7	6.8	6.7	6.6	6.7	6.6	7.1	8.4	9.4	9.7	10.3	10.3	9.9	9.2	8.3	7.7	7.1	7.2	7.6	8.5	9.3	10.2	10.8	11	11.1	11
	6692	28.12	19.16	8.69	56.14	0.57	0.155342	13.1451	144.264	6.7	6.7	6.7	6.7	6.1	5.8	6.1	6.1	6.7	6.8	6.8	6.7	6.4	6.1	6.1	6.2	6.3	6.3	6.2	6.2	6.1	6.1	6.2	6.3	6.3	6.4	6.7	6.9	7.2	7.4	7.2	7.3	7.3	7.2	7.2	6.8	6.7	6.8	7.1	7.4
	6694	25.92	12	7.65	67.09	0.46	0.204946	20.899	132.242	6.8	6.8	7.1	7	7	6.8	6.6	6.1	5.9	5.7	5.6	5.6	5.3	5.3	5.2	5.3	5.2	5.3	5.6	5.8	5.9	6.1	5.9	5.6	5.6	5.3	5.2	5.2	5.3	5.8	5.9	6.1	6.1	6.1	6.1	6.1	5.8	5.7	5.8	5.9
	6697	24.92	33.01	6.96	63.35	0.63	0.131368	11.0255	144.264	5.9	5.9	5.8	5.8	5.8	5.8	5.9	6	6.1	6.2	6.3	6.1	6	6	5.8	6.2	6.6	7	7.3	7.4	7.6	7.5	7.3	7	6.7	6.4	5.9	5.4	5.3	5.4	5.9	6.5	6.9	7.1	7.3	7.7	8	8	8.1	8.1
	6699	25.24	15.34	6.1	49.82	0.36	0.043036	16.6228	132.242	6	6	6.2	6.1	5.8	5.6	5.2	4.7	4.4	4.3	4.3	4.4	4.6	4.7	4.9	5.4	5.6	5.8	6	6.5	6.9	6.9	7.2	7	6.8	6.6	6.2	6.1	6.2	6.6	7.4	7.8	8.1	7.8	7.3	7.3	7.5	7.7	7.9	7.9
	6701	66.33	36.1	3.31	80	0.51	0.550467	52.5724	132.242	5.7	5.7	5.6	5.6	5.6	5.6	5.6	5.8	5.8	6.6	6.9	8.6	8.6	8.6	8.6	8.8	8.7	8.4	9.3	9.5	9.7	10.3	10.3	10.4	10.4	10.7	10.3	10.7	10.5	10.2	9.8	9.4	9	8.6	8.3	7.9	7.7	7.4	7.3	7.3
DFB
Training data	Meal ID	Ch	Fat	Fiber	GI	p1	p2	p3	p4	p5
	6612	29.36	84.18	8.34	66.82	0.76	0.129324	8.74	132.242	7.7	7.7	7.7	7.6	7.7	7.8	7.8	7.7	7.6	7.5	7.5	7.6	7.7	7.8	7.9	8	8	7.9	7.8	7.7	7.7	7.6	7.6	7.5	7.4	7.3	7.1	6.8	6.6	6.4	6.3	6.3	6.3	6.4	6.4	6.4	6.3	6.1	6.1	6
	6615	30.94	5.72	1.84	74.61	0.37	0.404856	5.73	132.242	9.2	9.2	9.1	8.7	8.4	8.3	8.7	9.1	9	9.2	9.2	9.1	8.9	8.7	8.7	8.4	8.6	9.1	9.7	10.2	10.4	10.4	10.4	10.2	9.8	9.6	9.5	9.4	9.5	9.3	9.4	9.9	9.9	9.8	9.7	9.6	9.6	9.6	10.4	11.3
	6616	39.4	39.34	3.98	68.05	0.56	0.231205	8.43	132.242	8.5	8.5	8.6	8.7	9	9.3	9.5	9.2	8.8	8.4	8.2	8.1	8.6	8.6	8.6	8.8	9.4	9.8	9.6	9.8	10.2	10.6	10.9	10.9	10.6	10.2	9.8	9.6	9.5	9.4	9.4	9.6	9.7	9.9	10.6	11.2	11.6	11.9	12.1	12.1
	6618	47.61	12.62	15.62	55.26	0.54	0.249319	12.07	132.242	5.3	5.3	5.3	5.4	5.7	5.7	5.6	5.5	5.5	5.6	5.4	5.3	5.3	5.3	5.4	5.4	5.3	5.2	5.3	5.7	6.3	6.8	7.1	7.1	7.1	7	6.9	6.9	6.9	7.1	7.2	7.4	7.5	7.7	7.7	7.8	7.8	7.9	7.9	7.9
	6620	31.08	12.83	1.84	74.28	0.4	0.359143	5.63	132.242	7.1	7.1	7.1	7.2	7.3	7.2	7	6.8	7	7.1	7.3	7.7	7.9	7.9	8	8.1	8.1	8.3	8.4	8.7	8.9	9.1	9.3	9.4	9.3	9.3	9.3	9.3	9.4	9.6	9.7	9.8	10	10.2	10.3	10.4	10.3	10.2	10.2	10.2
	6622	60.39	39.03	10.85	63.99	0.57	0.271739	8.6	132.242	6.7	6.7	6.9	7.1	7.2	7.3	7.3	7.3	7.3	7.3	7.3	7.4	7.4	7.4	7.4	7.4	7.4	7.5	7.6	7.6	7.6	7.4	7.4	7.4	7.4	7.6	7.6	7	6.7	6.7	7.2	7.8	8.3	8.5	8.6	8.1	7.6	7.6	7.2	6.9
	6623	108.33	43.13	12.53	60.01	0.77	0.53225	11.88	132.242	4.9	4.9	4.9	4.9	4.9	5	5	5.1	5.2	4.9	4.7	4.8	4.9	5.1	4.9	5.1	5.2	5.4	5.3	5.6	5.8	6	6.2	6.4	6.6	6.8	6.9	7.1	7.2	7.3	7.4	7.4	7.6	7.7	7.8	8	7.8	7.4	6.9	6.7
	6624	30.98	6.43	1.84	74.52	0.37	0.393433	5.73	132.242	8	8	8	8	8.1	8	7.9	8.1	8.2	8.6	9	9.3	9.4	9.2	9.2	9.6	10	10.3	10.7	11	11.3	11.4	11.6	11.6	11.6	11.4	11.3	11.2	10.8	10.1	9.4	8.7	8.4	8.4	8.9	9.3	9.5	9.7	9.9	10
	6625	70.04	18.95	8.22	73.1	0.52	0.553494	8.73	132.242	9.9	9.9	10.1	10.3	10.1	9.8	9.6	9.5	9.4	9.5	9.6	9.8	10	10.3	10.5	10.1	10.3	10	9.4	9.3	9.3	9.4	9.5	9.6	9.9	10	10.2	10.4	10.4	10.4	10.4	10.4	10.4	10.4	10.4	10.2	10.2	10.1	10	10.1
	6628	31.66	12.43	1.78	72.92	0.41	0.342823	5.53	132.242	6.3	6.3	6.3	6.3	6.3	6.3	6.5	6.7	6.9	7.1	7.2	7.1	6.8	6.8	6.6	6.4	6.6	6.6	6.8	6.9	7.1	7.3	7.6	7.8	8.1	8.3	8.6	8.7	8.5	8.2	8.3	8.7	9.1	9.6	9.6	9.4	9.4	9.6	9.8	10.2
	6629	32.55	14.55	2.7	55.28	0.5	0.250784	8.63	132.242	7.4	7.4	7.4	7.5	7.6	7.7	7.9	8	8.1	8.2	8.2	8.3	8.4	8.4	8.4	8.4	8.3	8.2	8.1	8	8	7.9	7.9	8	8	8	8.1	8.1	8.1	8.1	7.9	7.8	7.8	7.8	7.8	7.9	8	8.1	8.1	8.2
	6631	40.03	11.14	11.6	65.72	0.49	0.324033	5.63	144.264	7.8	7.8	7.6	7.5	7.4	7.1	6.9	6.7	6.4	6.6	6.9	7.4	8	8.4	8.9	9.2	9.4	9.7	9.9	10.1	10.2	10.3	10.4	10.6	10.7	10.9	11.1	11.2	11.3	11.5	11.6	11.6	11.6	11.6	11.7	11.6	11.2	10.7	10.1	9.8
	6633	41.88	26.34	4.96	63.53	0.56	0.323349	8.54	132.242	6.3	6.3	6.3	6.3	6.3	6.4	6.4	6.3	6.1	5.8	5.4	5.3	5.6	5.8	6	6.2	6.2	6.3	6.3	6.4	6.3	6.3	6.2	5.9	5.6	5.3	4.9	4.8	4.7	4.6	4.7	4.9	5.3	5.8	6.1	6.2	6.2	6.2	6.1	5.9
	6634	31.61	24.23	1.78	73.03	0.48	0.288769	11.98	132.242	5.2	5.2	5.3	5.3	5.3	5.2	4.9	4.9	4.8	4.8	4.9	5.1	5.2	5.3	5.3	5.3	5.3	5.4	5.4	5.6	5.7	5.8	5.8	5.9	5.9	6	6.2	6.3	6.5	6.6	6.6	6.4	6.4	6.3	6.2	6.2	6.4	6.6	6.8	7.3
	6637	26.66	19.61	7.67	42.89	0.58	0.142193	8.58	132.242	5.6	5.6	5.8	6	6.2	6.3	6.3	6.3	6.3	6.2	6	5.9	5.7	5.4	5.3	5.2	5.2	5.2	5.2	5.3	5.2	5.2	5.1	5.1	5	4.9	4.8	4.8	4.7	4.7	4.6	4.4	4.2	4.1	4	4	3.9	4	4.2	4.4
	6647	10.42	9.43	1.41	74.78	0.43	0.0797449	8.54	132.242	6.2	6.2	6.3	6.2	6.2	6.1	6	5.9	5.9	6.1	6.2	6.2	6.3	6.4	6.6	6.6	6.6	6.7	6.7	6.7	6.6	6.6	6.7	6.7	6.8	6.8	6.7	6.6	6.4	6.2	6.2	6.2	6.2	6.2	6.3	6.4	6.4	6.3	6.4	6.6
	6648	45.29	37.08	12.87	48.65	0.68	0.199165	12.24	132.242	6.6	6.6	6.9	7.2	7.4	7.6	7.6	7.5	7.6	7.6	7.6	7.6	7.5	7.2	6.8	6.9	7.2	7.3	7.6	7.7	7.7	7.4	7.3	7.5	7.6	7.8	7.8	7.8	7.3	6.9	6.7	6.6	6.7	6.9	7.1	7.5	7.8	8	8.1	8
	6650	24.52	20.66	6.96	64.38	0.57	0.155348	5.73	156.286	6.1	6.1	6.1	6.3	6.4	6.8	7.2	7.6	7.9	8.2	8.4	8.4	8.4	8.1	7.9	7.9	7.9	8.4	9.1	9.4	9.3	9.4	9.4	9.2	8.8	8.7	8.4	8.1	7.8	7.6	7.6	7.4	7.5	7.4	7.4	7.8	8.3	8.7	8.9	9.1
	6651	45.13	58.02	14.38	50.95	0.82	0.215054	8.25	132.242	3	3	3.1	3.3	3.7	3.8	3.8	3.9	4.1	4.3	4.2	3.9	3.6	3.3	3.1	2.9	3.1	3.5	3.9	4.3	4.6	4.8	4.8	4.7	4.6	4.6	4.6	4.7	4.7	4.8	5	5.1	5.3	5.7	6.2	6.5	6.7	6.9	6.9	6.9
	6652	32.22	28.64	11.56	49	0.66	0.12779	12.05	132.242	11.1	11.1	10.1	9.8	9.9	10.1	10.5	10.8	11.1	11.4	11.6	11.8	12.1	12.3	12.5	12.7	12.8	13	13.2	13.5	13.9	14.2	14.6	14.7	14.9	15.1	14.8	14.2	13.7	11.8	11.8	11.8	11.8	11.8	12.5	13.1	13.4	13.6	13.6	13.4
	6655	27.72	8.26	6.96	56.95	0.53	0.17348	5.73	156.286	9.6	9.6	9.9	10.2	10.6	10.8	10.9	10.5	10.6	10.2	9.7	9.3	8.9	8.4	8.6	8.5	8.1	8.3	8.1	7.8	7.5	7.2	7	7	6.8	6.8	7.1	7.3	7.2	7	6.8	6.6	6.4	6.7	7.2	7.8	8.3	8.6	8.6	8.3
	6658	29.02	21.06	8.75	54.4	0.59	0.150565	12.34	132.242	6.9	6.9	6.8	6.8	6.9	7.1	7	6.7	6.6	6.2	5.9	5.7	5.5	5.6	5.6	5.5	5.6	5.8	5.8	5.3	5.2	5.3	5.6	5.9	6.2	6.4	6.5	6.6	6.6	6.6	6.7	6.8	6.9	7	7	6.9	6.7	6.5	6.5	6.6
	6659	31.04	20.09	1.78	74.37	0.44	0.311846	5.53	156.286	6.7	6.7	6.5	6.3	6.1	5.8	5.7	5.5	5.3	5.2	5	4.8	4.6	4.7	5.3	5.9	6.6	7.2	7.5	7.7	7.9	7.8	7.7	7.3	6.9	6.8	6.9	7.4	7.9	8.5	9.1	9.7	9.8	10.2	10.4	10.8	11	10.6	10.1	10.1
	6662	31.06	5.35	1.78	74.32	0.34	0.199418	12.71	132.242	10	10	10	10	11.6	13.1	14.4	15.3	15.7	15.8	15.4	14.6	13.9	13.2	12.8	12.4	12.3	12.1	12.1	12.4	12.9	13.7	14.2	14.6	14.8	15	15.1	15	14.9	14.8	14.6	14.4	14.3	14.3	14.1	14.2	14.1	14.1	14	13.8
	6663	45.67	8.92	1.9	75.57	0.37	0.575131	6.33	156.286	10.7	10.7	11.1	10.8	10.3	9.8	9.2	8.8	8.9	10	11.1	12.3	13.1	13.7	8.7	8.7	8.7	8.7	8.6	8.4	8.4	8.3	8.3	8.3	8.4	8.7	8.3	7.9	8.1	8.5	9.1	9.7	10.3	10.8	11.1	11.3	11.6	11.7	11.8	11.9
	6664	38.3	18.71	11.03	41	0.65	0.233569	9.14	132.242	7	7	7	7	7	6.9	7.2	7.6	7.9	8	7.8	7.7	7.2	6.6	6.4	6.6	6.7	6.8	6.6	6.3	6.4	6.6	7	7.3	7.7	8.1	8.3	8.5	8.8	8.8	8.6	8.6	8.8	8.8	8.6	8.6	8.4	8.4	8.5	8.7
	6667	74.25	6.58	5.33	65.48	0.47	0.843152	6.03	156.286	7.2	7.2	7.2	6.9	5.9	5.9	5.9	5.9	5.9	5.8	5.8	5.7	5.7	5.7	5.7	5.8	6	6.3	6.5	6.6	6.7	6.8	6.8	6.8	6.8	6.6	6.2	5.7	5.3	5.1	5.1	5.1	5.1	5.4	5.8	6.2	6.4	6.7	6.8	6.8
	6669	34.82	17.01	10.03	41	0.61	0.274843	9.04	132.242	6.8	6.8	6.8	6.8	6.8	6.8	7	7.3	7.3	7.2	7.1	7.2	7.3	7.4	7.4	7.4	7.5	7.4	7.4	7.3	7.3	7.2	7.2	7.3	7.3	7.4	7.6	7.8	8.2	8.3	8.3	8.3	8.1	7.9	7.9	7.9	8.1	8.1	8.3	8.2
Test data	Meal ID	Ch	Fat	Fiber	GI	p1	p2	p3	p4	p5
	6672	31.8	12.9	2.34	75	0.4	0.369087	5.73	156.286	6.3	6.3	6.3	6.4	6.5	6.7	6.9	6.9	6.8	6.6	6.3	6.2	6.2	6.3	6.4	6.6	6.7	7.2	7.7	8.1	8.3	8.4	8.7	8.7	8.7	8.4	8.2	8.1	8.1	8.2	8	8.1	8.2	8.3	8.8	9.4	9.9	10.3	10.6	10.6
	6674	94.73	23.3	8.25	62.15	0.59	0.652208	8.64	132.242	5.1	5.1	5	5.2	5.5	5.4	5.6	6.3	6.8	7.4	7.6	7.4	7.2	7	6.9	6.9	6.9	7.1	7.3	7.2	7.3	7.1	6.9	6.6	6.2	6	5.9	6.1	6.3	6.4	6.7	6.9	6.9	6.8	6.8	6.6	6.3	6.1	6	5.9
	6677	31.8	20.9	2.34	75	0.44	0.31825	5.43	156.286	6.1	6.1	6.2	6.2	6	6	5.9	5.8	5.7	5.6	5.5	5.4	5.4	5.6	5.7	5.8	5.9	6	6.1	6.2	6.3	6.1	6.2	6.4	6.6	6.6	6.6	6.6	6.6	6.6	6.7	6.8	6.7	6.8	7	7.1	7.1	7	6.9	6.9
	6679	76.4	34.46	10.02	64.53	0.62	0.475801	8.46	132.242	4.2	4.2	3.9	3.6	3.6	3.6	3.6	3.7	3.8	3.9	3.9	3.9	3.9	3.9	3.9	4.1	4.3	4.5	4.6	4.7	4.7	4.8	4.9	5	5.2	5.3	5.4	5.4	5.6	5.6	5.6	5.6	5.6	5.4	5.2	5.1	4.9	4.7	4.5	4.2
	6683	56.87	16.04	2.54	75.42	0.43	0.575237	6.03	156.286	8.4	8.4	8.9	8.8	8.8	8.7	8.4	8.3	8.3	8.3	8.5	8.6	8.9	9.3	9.4	9.5	9.3	9.2	9.1	9.1	9.1	9.1	9.2	9.4	9.6	9.7	9.8	9.7	9.7	10.3	10.9	11.2	11.4	11.5	11.4	11.3	11.3	11.4	11.7	12.1
	6685	88.84	12.16	6.04	49.19	0.56	0.708625	8.55	132.242	3.5	3.5	3.4	3.2	3.2	3.2	3.1	3.2	3.4	3.6	3.8	4.1	4.3	4.5	4.7	4.8	4.8	5	5	5.1	5.1	5.1	5.2	5.4	5.6	5.8	5.6	5.6	5.2	5.1	4.9	4.8	4.9	5.1	5.1	5.2	5.3	5.6	5.7	5.8
	6686	32.1	31.6	2.34	74.3	0.52	0.261399	12.03	132.242	8.2	8.2	7.8	7.4	7.6	7.4	7.3	7.6	8.2	8.6	8.8	8.7	8.5	8.4	8.1	7.8	7.5	7.3	7.3	7.3	7.3	7.3	7.3	7.5	7.7	7.8	7.8	7.8	7.9	7.3	7.7	7.3	7.3	7.8	8.3	8.8	9.3	9.4	9.7	9.8
	6687	37.18	3.44	2.6	72.11	0.34	0.521649	5.73	156.286	4.9	4.9	5.1	5.3	5.3	5.5	5.4	5.4	5.3	5.4	5.4	5.4	5.6	5.8	5.9	5.9	5.9	6.3	6.5	6.9	7.1	7.3	7.7	7.9	8.2	8.1	7.9	7.3	7.3	7.2	7.5	7.9	8.3	8.7	8.9	9	8.9	8.8	8.8	8.7
	6689	52.03	20.48	7.46	55.34	0.55	0.432406	8.75	132.242	5.1	5.1	5.2	5.2	5.2	5.2	5.2	5.2	5.2	5.1	5	4.9	4.9	5.1	5.2	5.2	5.2	5.3	5.3	5.2	5.3	5.6	5.6	5.9	6.1	6.2	6.2	6.3	6.2	5.9	5.7	5.5	5.5	5.6	5.7	5.9	6.1	6.3	6.4	6.5
	6691	32.1	31.7	2.34	74.3	0.5	0.278628	12.33	132.242	9.2	9.2	8.8	9.2	9.2	8.9	8.6	8.3	8.1	8.1	7.8	7.7	7.5	7.3	7	6.8	6.7	6.6	6.7	6.6	7.1	8.4	9.4	9.7	10.3	10.3	9.9	9.2	8.3	7.7	7.1	7.2	7.6	8.5	9.3	10.2	10.8	11	11.1	11
	6692	28.12	19.16	8.69	56.14	0.57	0.155342	5.53	144.264	6.7	6.7	6.7	6.7	6.1	5.8	6.1	6.1	6.7	6.8	6.8	6.7	6.4	6.1	6.1	6.2	6.3	6.3	6.2	6.2	6.1	6.1	6.2	6.3	6.3	6.4	6.7	6.9	7.2	7.4	7.2	7.3	7.3	7.2	7.2	6.8	6.7	6.8	7.1	7.4
	6694	25.92	12	7.65	67.09	0.46	0.204946	8.47	132.242	6.8	6.8	7.1	7	7	6.8	6.6	6.1	5.9	5.7	5.6	5.6	5.3	5.3	5.2	5.3	5.2	5.3	5.6	5.8	5.9	6.1	5.9	5.6	5.6	5.3	5.2	5.2	5.3	5.8	5.9	6.1	6.1	6.1	6.1	6.1	5.8	5.7	5.8	5.9
	6697	24.92	33.01	6.96	63.35	0.63	0.131368	6.33	144.264	5.9	5.9	5.8	5.8	5.8	5.8	5.9	6	6.1	6.2	6.3	6.1	6	6	5.8	6.2	6.6	7	7.3	7.4	7.6	7.5	7.3	7	6.7	6.4	5.9	5.4	5.3	5.4	5.9	6.5	6.9	7.1	7.3	7.7	8	8	8.1	8.1
	6699	25.24	15.34	6.1	49.82	0.36	0.043036	8.45	132.242	6	6	6.2	6.1	5.8	5.6	5.2	4.7	4.4	4.3	4.3	4.4	4.6	4.7	4.9	5.4	5.6	5.8	6	6.5	6.9	6.9	7.2	7	6.8	6.6	6.2	6.1	6.2	6.6	7.4	7.8	8.1	7.8	7.3	7.3	7.5	7.7	7.9	7.9
	6701	66.33	36.1	3.31	80	0.51	0.550467	12.24	132.242	5.7	5.7	5.6	5.6	5.6	5.6	5.6	5.8	5.8	6.6	6.9	8.6	8.6	8.6	8.6	8.8	8.7	8.4	9.3	9.5	9.7	10.3	10.3	10.4	10.4	10.7	10.3	10.7	10.5	10.2	9.8	9.4	9	8.6	8.3	7.9	7.7	7.4	7.3	7.3
[truncated: 81 more columns]

## Sheet: P03
AUC_DFB
Training data	Meal ID	Ch	Fat	Fiber	GI	p1	p2	p3	p4	p5
	6782	85.75	50.33	10.97	71.91	0.121286	45.9228	8.95	60.11	4	4	3.8	3.7	3.5	3.3	3.2	3.2	3.1	3.1	3.2	3.3	3.6	3.8	4.2	4.6	5	5.4	5.8	6.3	6.7	7.1	7.4	7.6	7.8	7.9	7.9	7.9	7.9	7.7	7.6	7.3	7.1	6.9	6.7	6.4	6.3	6	5.8	5.6
	6781	13.09	10.46	7.14	22.47	0.017631	10.4262	11.65	72.132	2.2	2.2	2.2	2.4	2.7	3.1	3.3	3.4	3.4	3.3	3.2	3.1	2.9	2.9	2.9	3.1	3.1	3.1	3	3.1	3.1	3.2	3.2	3.2	3.2	3.2	3.3	3.3	3.3	3.3	3.3	3.3	3.3	3.3	3.2	3.2	3.2	3.1	3	2.8
	6780	87.96	24.95	7.21	60.69	0.099342	28.1437	12.33	72.132	3.2	3.2	3.2	3.1	3	2.8	2.7	2.6	2.5	2.6	2.8	3.2	3.7	4.2	4.4	4.5	4.4	4.3	4.3	4.4	4.3	4.3	4.4	4.6	4.8	5.1	5.1	4.9	4.7	4.4	4.1	3.9	3.7	3.4	3.3	3.2	3.1	3.1	2.9	2.9
	6778	61.55	25.97	2.68	75.12	0.094188	53.8712	6.08	96.176	5.8	5.8	5.8	5.8	5.8	6	6.4	6.9	7.4	7.9	8.2	8.3	8.6	9.2	10.1	11.1	11.9	12.3	12.3	11.9	11.2	10.6	9.8	9.3	8.9	8.6	8.6	8.4	8.1	7.8	7.5	7.3	7.2	7.1	7.1	6.9	6.8	6.7	6.7	6.7
	6777	18.36	1.97	0.54	75.42	0.057851	16.6074	8.21	60.11	4.9	4.9	4.9	4.7	4.7	4.5	4.3	4.3	4.1	4	4	3.9	4	4.1	4.3	4.4	4.7	5.1	5.2	5.4	5.3	5.2	5.1	5.1	5.1	5.1	5.1	5.2	5.4	5.4	5.7	5.8	6.2	6.5	6.8	7.1	7.5	7.8	8	8
	6776	88.71	30.3	7.18	62.89	0.0846	56.6605	8.86	60.11	6.8	6.8	7.1	7.5	7.8	8	8	7.9	7.9	7.9	7.9	8.1	8.2	8.3	8.3	8.2	8.1	7.8	7.6	7.4	7.3	7.3	7.3	7.3	7.2	7.1	7.1	6.9	7.1	7.3	7.5	7.7	7.7	7.5	7.2	6.9	6.6	6.4	6.3	6.6
	6774	22.43	25.11	1.11	71.6	0.010428	26.4221	12.45	72.132	6.4	6.4	6.2	6.1	6	6	6	6.1	6.3	6.4	6.6	6.8	6.9	7.1	7.2	7.3	7.4	7.6	7.8	8.1	8.4	8.8	9.1	9.3	9.4	9.5	9.6	9.6	9.6	9.6	9.6	9.5	9.4	9.3	9.3	9.2	9.2	9.1	9	8.9
	6767	30.63	17.22	0.27	76.98	0.144628	34.6711	5.95	96.176	5.9	5.9	5.8	5.8	5.8	5.8	5.8	5.8	5.7	5.7	5.6	5.7	5.7	5.8	5.9	6	6.2	6.3	6.4	6.6	6.8	6.9	7	7	7.1	7.1	7.2	7.4	7.5	7.6	7.7	7.7	7.8	7.8	7.8	7.8	7.7	7.7	7.7	7.6
	6765	91.63	15	11.84	77.69	0.294016	50.9399	8.72	60.11	4.6	4.6	4.7	4.7	4.7	4.7	4.8	4.8	4.9	5.1	5.3	5.5	5.7	5.9	6.2	6.6	6.9	7.2	7.3	7.4	7.5	7.6	7.5	7.4	7.4	7.4	7.4	7.4	7.6	7.6	7.6	7.6	7.5	7.4	7.2	7.1	6.8	6.6	6.3	6.1
	6763	102.4	25.1	12.3	65.22	0.152933	161.811	12.34	72.132	4.9	4.9	4.9	4.9	5	4.9	4.8	4.8	4.8	4.9	5.1	5.2	5.4	5.7	6.1	6.3	6.6	6.8	7.1	7.4	7.6	7.8	7.9	8.1	8.2	8.4	8.6	8.7	8.8	8.8	8.8	8.8	8.6	8.4	8.1	7.9	7.7	7.6	7.4	7.3
	6762	30.3	17.04	0.27	77.81	0.187397	19.964	5.9	96.176	5.6	5.6	5.6	5.6	5.6	5.8	5.7	5.7	5.6	5.7	5.9	6.2	6.6	7	7.5	7.8	8.1	8.2	8.5	8.9	9.6	10.1	10.2	9.9	9.7	9.7	9.8	9.7	9.8	9.9	10.1	10.4	10.4	10.2	9.9	9.7	9.5	9.4	9.4	9.1
	6760	72.34	17.89	4.43	64.93	0.269314	38.9484	8.78	60.11	4	4	4	4.3	4.3	4.5	4.4	4.6	4.9	5.3	5.7	6.3	6.7	6.7	7.2	7.2	7.5	7.2	7.2	7.3	7.5	7.7	8.1	8.4	8.7	9.1	9.7	9.9	10.4	11	11.5	11.8	11.8	12	12.2	12.3	12.3	12.3	12.1	12
	6749	60.44	24	7.29	55.55	0.13996	35.316	9.44	60.11	3.9	3.9	4.1	4.1	4.1	4.1	4.1	4.2	4.1	4.1	4.2	4.3	4.5	4.7	5	5.3	5.5	5.8	5.9	6.2	6.3	6.5	6.7	6.7	6.8	6.9	7.2	7.9	8.4	8.6	8.4	8.1	7.7	7.3	6.9	6.6	6.4	6.3	6.2	5.9
	6747	60.62	27.99	2.02	76.27	0.097391	38.1706	12.58	72.132	6	6	6.1	6.2	6.1	6.1	6.1	6	5.9	5.9	6	6.2	6.6	7.1	7.5	7.9	8.1	8.2	8.3	8.4	8.4	8.4	8.3	8.3	8.3	8.3	8.4	8.4	8.4	8.3	8.3	8.3	8.4	8.3	8.2	8.1	7.9	7.9	7.8	7.8
	6746	19.78	0.72	0.16	78	0.05945	98.4791	14.2	230.92	7.4	7.4	7.3	7.3	7.2	7.1	7.1	7	6.9	6.8	6.8	6.8	6.8	6.7	6.6	6.6	6.4	6.3	6.1	6	5.9	5.9	5.9	5.8	5.8	5.7	5.7	5.7	5.6	5.6	5.6	5.4	5.4	5.4	5.6	5.7	5.8	5.9	5.8	5.7
	6745	66.56	25.79	2.22	73.91	0.280967	61.0797	6.09	96.176	5.2	5.2	5.2	5.2	5.1	5	5	4.9	5	5	5.1	5.2	5.3	5.4	5.7	5.9	6.3	6.6	7	7.4	7.7	7.8	7.7	7.6	7.2	6.9	6.4	6.1	5.7	5.8	6.1	6.3	6.5	6.4	6.5	6.5	6.6	6.3	5.9	5.6
	6743	64.45	46.65	7.69	64.66	0.074652	40.9329	8.84	60.11	5.2	5.2	5.2	5.3	5.4	5.7	5.9	6.2	6.4	6.7	6.9	7.1	7.2	7.2	7.3	7.4	7.4	7.6	7.6	7.6	7.4	7.4	7.3	7.2	7.2	7	7	7.6	8.1	8.3	8.3	8.2	7.9	7.3	6.8	6.3	6	5.8	5.4	5.1
Test data	Meal ID	Ch	Fat	Fiber	GI	p1	p2	p3	p4	p5
	6742	3.99	1.2	2.28	26.11	0.052194	90.4304	12.75	72.132	6.7	6.7	6.8	6.9	6.9	6.9	6.9	6.9	6.9	6.9	6.9	7	7	7	7	7	7	7	7	7	7	6.9	6.9	6.9	6.9	6.9	6.9	6.8	6.8	6.8	6.8	6.9	6.9	6.9	6.9	6.9	6.9	6.9	7	7
	6740	104.49	35.41	16.96	66.32	0.241594	33.5263	5.76	96.176	6.7	6.7	6.6	6.6	6.6	6.6	6.7	6.7	6.7	6.6	6.4	6.3	6.3	6.2	6.2	6.1	6.1	6.1	6.1	6.1	6.1	6.1	6.1	5.9	5.9	6.1	6.2	6.3	6.3	6.3	6.3	6.4	6.4	6.4	6.4	6.4	6.4	6.6	6.6	6.6
	6738	91.89	39.63	9.29	73.61	0.062782	121.612	8.88	60.11	7	7	7	7	7	7	6.9	6.9	6.9	6.9	7	7	7.2	7.3	7.4	7.6	7.6	7.7	7.8	8	8.1	8.1	8.1	8.1	8	8	7.8	7.7	7.7	7.7	7.8	7.8	7.8	7.8	7.7	7.7	7.7	7.8	7.8	7.8
	6737	81.12	36.5	4.97	74.69	0.065155	140.59	13.51	72.132	6.9	6.9	7.2	7.2	7.2	7.2	7.2	7.2	7.3	7.4	7.4	7.6	7.6	7.7	7.7	7.7	7.8	8	8.1	8.3	8.3	8.4	8.6	8.6	8.7	8.7	8.7	8.7	8.8	8.7	8.7	8.7	8.7	9.1	9.9	10.9	11.4	11.2	10.9	10.3
	6736	54.87	20.52	9.45	58.43	0.140801	57.6356	5.51	96.176	6.2	6.2	5.9	6.2	6.4	6.6	6.4	5.9	5.5	5.6	5.5	5.8	5.9	5.9	5.6	5.5	5.4	5.4	5.5	5.6	5.9	5.6	5.8	5.1	5.4	4.7	4.7	4.7	4.7	4.9	5.1	5.4	5.5	5.8	5.9	6.2	6.4	6.7	6.7	7
	6735	74.73	29.88	8.9	69.42	0.143652	83.5802	8.8	60.11	7.6	7.6	7.6	7.4	7.4	7.4	7.6	7.7	7.8	7.8	7.8	7.8	8	8.1	8.6	8.8	9.1	9.4	9.8	10.2	10.6	11.1	11.4	11.4	11.2	11.1	11.1	11.2	11.6	12	12.7	13.7	14.5	14.6	14.2	13.2	12.1	11.2	11.2	12.1
	6734	44.62	25.82	3.99	68.55	0.124266	64.71	13.31	72.132	17.9	17.9	17.7	17.5	17.5	17.4	17.4	17.5	17.7	18.6	19.4	19.6	19.4	19.3	18.9	17.9	17.5	18.5	18.5	18.5	18.5	17.4	16.2	15.1	14.6	14.9	15.6	16.7	19.1	18.9	18.5	18.8	19.2	19.1	18.5	17.8	17.1	17.1	18.5	19.9
	6733	66.22	21.54	2.22	74.29	0.310372	66.6956	5.98	96.176	12.1	12.1	12.1	12.3	12.3	12.4	12.4	12.1	12.1	12.3	12.8	13.2	13.5	13.4	13.2	13.2	13.7	14.6	15.3	15.7	16.3	16.7	16.8	16.8	16.8	17.5	18.8	20	18.9	17.1	15.6	14.9	15.1	15.7	16.7	17.5	17.8	17.7	17.4	17.1
	6730	14.9	1.63	0.92	60.52	0.050634	34.2936	11.24	72.132	7.6	7.6	7.4	7.3	7.2	7.1	7.1	7	7	7	7	7	7	7.1	7.1	7.1	7.1	7.1	7.1	7	6.9	6.9	6.8	6.8	6.7	6.4	6.1	6.1	6.1	6.2	6.3	6.4	6.6	6.7	6.8	6.8	6.8	6.8	6.8	6.8
AUC
Training data	Meal ID	Ch	Fat	Fiber	GI	p1	p2	p3	p4	p5
	6782	85.75	50.33	10.97	71.91	63	0.121286	45.9228	60.11	4	4	3.8	3.7	3.5	3.3	3.2	3.2	3.1	3.1	3.2	3.3	3.6	3.8	4.2	4.6	5	5.4	5.8	6.3	6.7	7.1	7.4	7.6	7.8	7.9	7.9	7.9	7.9	7.7	7.6	7.3	7.1	6.9	6.7	6.4	6.3	6	5.8	5.6
	6781	13.09	10.46	7.14	22.47	58	0.017631	10.4262	72.132	2.2	2.2	2.2	2.4	2.7	3.1	3.3	3.4	3.4	3.3	3.2	3.1	2.9	2.9	2.9	3.1	3.1	3.1	3	3.1	3.1	3.2	3.2	3.2	3.2	3.2	3.3	3.3	3.3	3.3	3.3	3.3	3.3	3.3	3.2	3.2	3.2	3.1	3	2.8
	6780	87.96	24.95	7.21	60.69	75	0.099342	28.1437	72.132	3.2	3.2	3.2	3.1	3	2.8	2.7	2.6	2.5	2.6	2.8	3.2	3.7	4.2	4.4	4.5	4.4	4.3	4.3	4.4	4.3	4.3	4.4	4.6	4.8	5.1	5.1	4.9	4.7	4.4	4.1	3.9	3.7	3.4	3.3	3.2	3.1	3.1	2.9	2.9
	6778	61.55	25.97	2.68	75.12	57	0.094188	53.8712	96.176	5.8	5.8	5.8	5.8	5.8	6	6.4	6.9	7.4	7.9	8.2	8.3	8.6	9.2	10.1	11.1	11.9	12.3	12.3	11.9	11.2	10.6	9.8	9.3	8.9	8.6	8.6	8.4	8.1	7.8	7.5	7.3	7.2	7.1	7.1	6.9	6.8	6.7	6.7	6.7
	6777	18.36	1.97	0.54	75.42	51	0.057851	16.6074	60.11	4.9	4.9	4.9	4.7	4.7	4.5	4.3	4.3	4.1	4	4	3.9	4	4.1	4.3	4.4	4.7	5.1	5.2	5.4	5.3	5.2	5.1	5.1	5.1	5.1	5.1	5.2	5.4	5.4	5.7	5.8	6.2	6.5	6.8	7.1	7.5	7.8	8	8
	6776	88.71	30.3	7.18	62.89	61	0.0846	56.6605	60.11	6.8	6.8	7.1	7.5	7.8	8	8	7.9	7.9	7.9	7.9	8.1	8.2	8.3	8.3	8.2	8.1	7.8	7.6	7.4	7.3	7.3	7.3	7.3	7.2	7.1	7.1	6.9	7.1	7.3	7.5	7.7	7.7	7.5	7.2	6.9	6.6	6.4	6.3	6.6
	6774	22.43	25.11	1.11	71.6	45	0.010428	26.4221	72.132	6.4	6.4	6.2	6.1	6	6	6	6.1	6.3	6.4	6.6	6.8	6.9	7.1	7.2	7.3	7.4	7.6	7.8	8.1	8.4	8.8	9.1	9.3	9.4	9.5	9.6	9.6	9.6	9.6	9.6	9.5	9.4	9.3	9.3	9.2	9.2	9.1	9	8.9
	6767	30.63	17.22	0.27	76.98	59	0.144628	34.6711	96.176	5.9	5.9	5.8	5.8	5.8	5.8	5.8	5.8	5.7	5.7	5.6	5.7	5.7	5.8	5.9	6	6.2	6.3	6.4	6.6	6.8	6.9	7	7	7.1	7.1	7.2	7.4	7.5	7.6	7.7	7.7	7.8	7.8	7.8	7.8	7.7	7.7	7.7	7.6
	6765	91.63	15	11.84	77.69	62	0.294016	50.9399	60.11	4.6	4.6	4.7	4.7	4.7	4.7	4.8	4.8	4.9	5.1	5.3	5.5	5.7	5.9	6.2	6.6	6.9	7.2	7.3	7.4	7.5	7.6	7.5	7.4	7.4	7.4	7.4	7.4	7.6	7.6	7.6	7.6	7.5	7.4	7.2	7.1	6.8	6.6	6.3	6.1
	6763	102.4	25.1	12.3	65.22	72	0.152933	161.811	72.132	4.9	4.9	4.9	4.9	5	4.9	4.8	4.8	4.8	4.9	5.1	5.2	5.4	5.7	6.1	6.3	6.6	6.8	7.1	7.4	7.6	7.8	7.9	8.1	8.2	8.4	8.6	8.7	8.8	8.8	8.8	8.8	8.6	8.4	8.1	7.9	7.7	7.6	7.4	7.3
	6762	30.3	17.04	0.27	77.81	61	0.187397	19.964	96.176	5.6	5.6	5.6	5.6	5.6	5.8	5.7	5.7	5.6	5.7	5.9	6.2	6.6	7	7.5	7.8	8.1	8.2	8.5	8.9	9.6	10.1	10.2	9.9	9.7	9.7	9.8	9.7	9.8	9.9	10.1	10.4	10.4	10.2	9.9	9.7	9.5	9.4	9.4	9.1
	6760	72.34	17.89	4.43	64.93	70	0.269314	38.9484	60.11	4	4	4	4.3	4.3	4.5	4.4	4.6	4.9	5.3	5.7	6.3	6.7	6.7	7.2	7.2	7.5	7.2	7.2	7.3	7.5	7.7	8.1	8.4	8.7	9.1	9.7	9.9	10.4	11	11.5	11.8	11.8	12	12.2	12.3	12.3	12.3	12.1	12
	6749	60.44	24	7.29	55.55	77	0.13996	35.316	60.11	3.9	3.9	4.1	4.1	4.1	4.1	4.1	4.2	4.1	4.1	4.2	4.3	4.5	4.7	5	5.3	5.5	5.8	5.9	6.2	6.3	6.5	6.7	6.7	6.8	6.9	7.2	7.9	8.4	8.6	8.4	8.1	7.7	7.3	6.9	6.6	6.4	6.3	6.2	5.9
	6747	60.62	27.99	2.02	76.27	62	0.097391	38.1706	72.132	6	6	6.1	6.2	6.1	6.1	6.1	6	5.9	5.9	6	6.2	6.6	7.1	7.5	7.9	8.1	8.2	8.3	8.4	8.4	8.4	8.3	8.3	8.3	8.3	8.4	8.4	8.4	8.3	8.3	8.3	8.4	8.3	8.2	8.1	7.9	7.9	7.8	7.8
	6746	19.78	0.72	0.16	78	57	0.05945	98.4791	230.92	7.4	7.4	7.3	7.3	7.2	7.1	7.1	7	6.9	6.8	6.8	6.8	6.8	6.7	6.6	6.6	6.4	6.3	6.1	6	5.9	5.9	5.9	5.8	5.8	5.7	5.7	5.7	5.6	5.6	5.6	5.4	5.4	5.4	5.6	5.7	5.8	5.9	5.8	5.7
	6745	66.56	25.79	2.22	73.91	62	0.280967	61.0797	96.176	5.2	5.2	5.2	5.2	5.1	5	5	4.9	5	5	5.1	5.2	5.3	5.4	5.7	5.9	6.3	6.6	7	7.4	7.7	7.8	7.7	7.6	7.2	6.9	6.4	6.1	5.7	5.8	6.1	6.3	6.5	6.4	6.5	6.5	6.6	6.3	5.9	5.6
	6743	64.45	46.65	7.69	64.66	59	0.074652	40.9329	60.11	5.2	5.2	5.2	5.3	5.4	5.7	5.9	6.2	6.4	6.7	6.9	7.1	7.2	7.2	7.3	7.4	7.4	7.6	7.6	7.6	7.4	7.4	7.3	7.2	7.2	7	7	7.6	8.1	8.3	8.3	8.2	7.9	7.3	6.8	6.3	6	5.8	5.4	5.1
	Meal ID	Ch	Fat	Fiber	GI	p1	p2	p3	p4	p5
Test data	6742	3.99	1.2	2.28	26.11	59	0.052194	90.4304	72.132	6.7	6.7	6.8	6.9	6.9	6.9	6.9	6.9	6.9	6.9	6.9	7	7	7	7	7	7	7	7	7	7	6.9	6.9	6.9	6.9	6.9	6.9	6.8	6.8	6.8	6.8	6.9	6.9	6.9	6.9	6.9	6.9	6.9	7	7
	6740	104.49	35.41	16.96	66.32	79	0.241594	33.5263	96.176	6.7	6.7	6.6	6.6	6.6	6.6	6.7	6.7	6.7	6.6	6.4	6.3	6.3	6.2	6.2	6.1	6.1	6.1	6.1	6.1	6.1	6.1	6.1	5.9	5.9	6.1	6.2	6.3	6.3	6.3	6.3	6.4	6.4	6.4	6.4	6.4	6.4	6.6	6.6	6.6
	6738	91.89	39.63	9.29	73.61	58	0.062782	121.612	60.11	7	7	7	7	7	7	6.9	6.9	6.9	6.9	7	7	7.2	7.3	7.4	7.6	7.6	7.7	7.8	8	8.1	8.1	8.1	8.1	8	8	7.8	7.7	7.7	7.7	7.8	7.8	7.8	7.8	7.7	7.7	7.7	7.8	7.8	7.8
	6737	81.12	36.5	4.97	74.69	57	0.065155	140.59	72.132	6.9	6.9	7.2	7.2	7.2	7.2	7.2	7.2	7.3	7.4	7.4	7.6	7.6	7.7	7.7	7.7	7.8	8	8.1	8.3	8.3	8.4	8.6	8.6	8.7	8.7	8.7	8.7	8.8	8.7	8.7	8.7	8.7	9.1	9.9	10.9	11.4	11.2	10.9	10.3
	6736	54.87	20.52	9.45	58.43	79	0.140801	57.6356	96.176	6.2	6.2	5.9	6.2	6.4	6.6	6.4	5.9	5.5	5.6	5.5	5.8	5.9	5.9	5.6	5.5	5.4	5.4	5.5	5.6	5.9	5.6	5.8	5.1	5.4	4.7	4.7	4.7	4.7	4.9	5.1	5.4	5.5	5.8	5.9	6.2	6.4	6.7	6.7	7
	6735	74.73	29.88	8.9	69.42	75	0.143652	83.5802	60.11	7.6	7.6	7.6	7.4	7.4	7.4	7.6	7.7	7.8	7.8	7.8	7.8	8	8.1	8.6	8.8	9.1	9.4	9.8	10.2	10.6	11.1	11.4	11.4	11.2	11.1	11.1	11.2	11.6	12	12.7	13.7	14.5	14.6	14.2	13.2	12.1	11.2	11.2	12.1
	6734	44.62	25.82	3.99	68.55	70	0.124266	64.71	72.132	17.9	17.9	17.7	17.5	17.5	17.4	17.4	17.5	17.7	18.6	19.4	19.6	19.4	19.3	18.9	17.9	17.5	18.5	18.5	18.5	18.5	17.4	16.2	15.1	14.6	14.9	15.6	16.7	19.1	18.9	18.5	18.8	19.2	19.1	18.5	17.8	17.1	17.1	18.5	19.9
	6733	66.22	21.54	2.22	74.29	63	0.310372	66.6956	96.176	12.1	12.1	12.1	12.3	12.3	12.4	12.4	12.1	12.1	12.3	12.8	13.2	13.5	13.4	13.2	13.2	13.7	14.6	15.3	15.7	16.3	16.7	16.8	16.8	16.8	17.5	18.8	20	18.9	17.1	15.6	14.9	15.1	15.7	16.7	17.5	17.8	17.7	17.4	17.1
	6730	14.9	1.63	0.92	60.52	54	0.050634	34.2936	72.132	7.6	7.6	7.4	7.3	7.2	7.1	7.1	7	7	7	7	7	7	7.1	7.1	7.1	7.1	7.1	7.1	7	6.9	6.9	6.8	6.8	6.7	6.4	6.1	6.1	6.1	6.2	6.3	6.4	6.6	6.7	6.8	6.8	6.8	6.8	6.8	6.8
DFB
Training data	Meal ID	Ch	Fat	Fiber	GI	p1	p2	p3	p4	p5
	6782	85.75	50.33	10.97	71.91	63	0.121286	8.95	60.11	4	4	3.8	3.7	3.5	3.3	3.2	3.2	3.1	3.1	3.2	3.3	3.6	3.8	4.2	4.6	5	5.4	5.8	6.3	6.7	7.1	7.4	7.6	7.8	7.9	7.9	7.9	7.9	7.7	7.6	7.3	7.1	6.9	6.7	6.4	6.3	6	5.8	5.6
	6781	13.09	10.46	7.14	22.47	58	0.017631	11.65	72.132	2.2	2.2	2.2	2.4	2.7	3.1	3.3	3.4	3.4	3.3	3.2	3.1	2.9	2.9	2.9	3.1	3.1	3.1	3	3.1	3.1	3.2	3.2	3.2	3.2	3.2	3.3	3.3	3.3	3.3	3.3	3.3	3.3	3.3	3.2	3.2	3.2	3.1	3	2.8
	6780	87.96	24.95	7.21	60.69	75	0.099342	12.33	72.132	3.2	3.2	3.2	3.1	3	2.8	2.7	2.6	2.5	2.6	2.8	3.2	3.7	4.2	4.4	4.5	4.4	4.3	4.3	4.4	4.3	4.3	4.4	4.6	4.8	5.1	5.1	4.9	4.7	4.4	4.1	3.9	3.7	3.4	3.3	3.2	3.1	3.1	2.9	2.9
	6778	61.55	25.97	2.68	75.12	57	0.094188	6.08	96.176	5.8	5.8	5.8	5.8	5.8	6	6.4	6.9	7.4	7.9	8.2	8.3	8.6	9.2	10.1	11.1	11.9	12.3	12.3	11.9	11.2	10.6	9.8	9.3	8.9	8.6	8.6	8.4	8.1	7.8	7.5	7.3	7.2	7.1	7.1	6.9	6.8	6.7	6.7	6.7
	6777	18.36	1.97	0.54	75.42	51	0.057851	8.21	60.11	4.9	4.9	4.9	4.7	4.7	4.5	4.3	4.3	4.1	4	4	3.9	4	4.1	4.3	4.4	4.7	5.1	5.2	5.4	5.3	5.2	5.1	5.1	5.1	5.1	5.1	5.2	5.4	5.4	5.7	5.8	6.2	6.5	6.8	7.1	7.5	7.8	8	8
	6776	88.71	30.3	7.18	62.89	61	0.0846	8.86	60.11	6.8	6.8	7.1	7.5	7.8	8	8	7.9	7.9	7.9	7.9	8.1	8.2	8.3	8.3	8.2	8.1	7.8	7.6	7.4	7.3	7.3	7.3	7.3	7.2	7.1	7.1	6.9	7.1	7.3	7.5	7.7	7.7	7.5	7.2	6.9	6.6	6.4	6.3	6.6
	6774	22.43	25.11	1.11	71.6	45	0.010428	12.45	72.132	6.4	6.4	6.2	6.1	6	6	6	6.1	6.3	6.4	6.6	6.8	6.9	7.1	7.2	7.3	7.4	7.6	7.8	8.1	8.4	8.8	9.1	9.3	9.4	9.5	9.6	9.6	9.6	9.6	9.6	9.5	9.4	9.3	9.3	9.2	9.2	9.1	9	8.9
	6767	30.63	17.22	0.27	76.98	59	0.144628	5.95	96.176	5.9	5.9	5.8	5.8	5.8	5.8	5.8	5.8	5.7	5.7	5.6	5.7	5.7	5.8	5.9	6	6.2	6.3	6.4	6.6	6.8	6.9	7	7	7.1	7.1	7.2	7.4	7.5	7.6	7.7	7.7	7.8	7.8	7.8	7.8	7.7	7.7	7.7	7.6
	6765	91.63	15	11.84	77.69	62	0.294016	8.72	60.11	4.6	4.6	4.7	4.7	4.7	4.7	4.8	4.8	4.9	5.1	5.3	5.5	5.7	5.9	6.2	6.6	6.9	7.2	7.3	7.4	7.5	7.6	7.5	7.4	7.4	7.4	7.4	7.4	7.6	7.6	7.6	7.6	7.5	7.4	7.2	7.1	6.8	6.6	6.3	6.1
	6763	102.4	25.1	12.3	65.22	72	0.152933	12.34	72.132	4.9	4.9	4.9	4.9	5	4.9	4.8	4.8	4.8	4.9	5.1	5.2	5.4	5.7	6.1	6.3	6.6	6.8	7.1	7.4	7.6	7.8	7.9	8.1	8.2	8.4	8.6	8.7	8.8	8.8	8.8	8.8	8.6	8.4	8.1	7.9	7.7	7.6	7.4	7.3
	6762	30.3	17.04	0.27	77.81	61	0.187397	5.9	96.176	5.6	5.6	5.6	5.6	5.6	5.8	5.7	5.7	5.6	5.7	5.9	6.2	6.6	7	7.5	7.8	8.1	8.2	8.5	8.9	9.6	10.1	10.2	9.9	9.7	9.7	9.8	9.7	9.8	9.9	10.1	10.4	10.4	10.2	9.9	9.7	9.5	9.4	9.4	9.1
	6760	72.34	17.89	4.43	64.93	70	0.269314	8.78	60.11	4	4	4	4.3	4.3	4.5	4.4	4.6	4.9	5.3	5.7	6.3	6.7	6.7	7.2	7.2	7.5	7.2	7.2	7.3	7.5	7.7	8.1	8.4	8.7	9.1	9.7	9.9	10.4	11	11.5	11.8	11.8	12	12.2	12.3	12.3	12.3	12.1	12
	6749	60.44	24	7.29	55.55	77	0.13996	9.44	60.11	3.9	3.9	4.1	4.1	4.1	4.1	4.1	4.2	4.1	4.1	4.2	4.3	4.5	4.7	5	5.3	5.5	5.8	5.9	6.2	6.3	6.5	6.7	6.7	6.8	6.9	7.2	7.9	8.4	8.6	8.4	8.1	7.7	7.3	6.9	6.6	6.4	6.3	6.2	5.9
	6747	60.62	27.99	2.02	76.27	62	0.097391	12.58	72.132	6	6	6.1	6.2	6.1	6.1	6.1	6	5.9	5.9	6	6.2	6.6	7.1	7.5	7.9	8.1	8.2	8.3	8.4	8.4	8.4	8.3	8.3	8.3	8.3	8.4	8.4	8.4	8.3	8.3	8.3	8.4	8.3	8.2	8.1	7.9	7.9	7.8	7.8
	6746	19.78	0.72	0.16	78	57	0.05945	14.2	230.92	7.4	7.4	7.3	7.3	7.2	7.1	7.1	7	6.9	6.8	6.8	6.8	6.8	6.7	6.6	6.6	6.4	6.3	6.1	6	5.9	5.9	5.9	5.8	5.8	5.7	5.7	5.7	5.6	5.6	5.6	5.4	5.4	5.4	5.6	5.7	5.8	5.9	5.8	5.7
	6745	66.56	25.79	2.22	73.91	62	0.280967	6.09	96.176	5.2	5.2	5.2	5.2	5.1	5	5	4.9	5	5	5.1	5.2	5.3	5.4	5.7	5.9	6.3	6.6	7	7.4	7.7	7.8	7.7	7.6	7.2	6.9	6.4	6.1	5.7	5.8	6.1	6.3	6.5	6.4	6.5	6.5	6.6	6.3	5.9	5.6
	6743	64.45	46.65	7.69	64.66	59	0.074652	8.84	60.11	5.2	5.2	5.2	5.3	5.4	5.7	5.9	6.2	6.4	6.7	6.9	7.1	7.2	7.2	7.3	7.4	7.4	7.6	7.6	7.6	7.4	7.4	7.3	7.2	7.2	7	7	7.6	8.1	8.3	8.3	8.2	7.9	7.3	6.8	6.3	6	5.8	5.4	5.1
	Meal ID	Ch	Fat	Fiber	GI	p1	p2	p3	p4	p5
Test data	6742	3.99	1.2	2.28	26.11	59	0.052194	12.75	72.132	6.7	6.7	6.8	6.9	6.9	6.9	6.9	6.9	6.9	6.9	6.9	7	7	7	7	7	7	7	7	7	7	6.9	6.9	6.9	6.9	6.9	6.9	6.8	6.8	6.8	6.8	6.9	6.9	6.9	6.9	6.9	6.9	6.9	7	7
	6740	104.49	35.41	16.96	66.32	79	0.241594	5.76	96.176	6.7	6.7	6.6	6.6	6.6	6.6	6.7	6.7	6.7	6.6	6.4	6.3	6.3	6.2	6.2	6.1	6.1	6.1	6.1	6.1	6.1	6.1	6.1	5.9	5.9	6.1	6.2	6.3	6.3	6.3	6.3	6.4	6.4	6.4	6.4	6.4	6.4	6.6	6.6	6.6
	6738	91.89	39.63	9.29	73.61	58	0.062782	8.88	60.11	7	7	7	7	7	7	6.9	6.9	6.9	6.9	7	7	7.2	7.3	7.4	7.6	7.6	7.7	7.8	8	8.1	8.1	8.1	8.1	8	8	7.8	7.7	7.7	7.7	7.8	7.8	7.8	7.8	7.7	7.7	7.7	7.8	7.8	7.8
	6737	81.12	36.5	4.97	74.69	57	0.065155	13.51	72.132	6.9	6.9	7.2	7.2	7.2	7.2	7.2	7.2	7.3	7.4	7.4	7.6	7.6	7.7	7.7	7.7	7.8	8	8.1	8.3	8.3	8.4	8.6	8.6	8.7	8.7	8.7	8.7	8.8	8.7	8.7	8.7	8.7	9.1	9.9	10.9	11.4	11.2	10.9	10.3
	6736	54.87	20.52	9.45	58.43	79	0.140801	5.51	96.176	6.2	6.2	5.9	6.2	6.4	6.6	6.4	5.9	5.5	5.6	5.5	5.8	5.9	5.9	5.6	5.5	5.4	5.4	5.5	5.6	5.9	5.6	5.8	5.1	5.4	4.7	4.7	4.7	4.7	4.9	5.1	5.4	5.5	5.8	5.9	6.2	6.4	6.7	6.7	7
	6735	74.73	29.88	8.9	69.42	75	0.143652	8.8	60.11	7.6	7.6	7.6	7.4	7.4	7.4	7.6	7.7	7.8	7.8	7.8	7.8	8	8.1	8.6	8.8	9.1	9.4	9.8	10.2	10.6	11.1	11.4	11.4	11.2	11.1	11.1	11.2	11.6	12	12.7	13.7	14.5	14.6	14.2	13.2	12.1	11.2	11.2	12.1
	6734	44.62	25.82	3.99	68.55	70	0.124266	13.31	72.132	17.9	17.9	17.7	17.5	17.5	17.4	17.4	17.5	17.7	18.6	19.4	19.6	19.4	19.3	18.9	17.9	17.5	18.5	18.5	18.5	18.5	17.4	16.2	15.1	14.6	14.9	15.6	16.7	19.1	18.9	18.5	18.8	19.2	19.1	18.5	17.8	17.1	17.1	18.5	19.9
	6733	66.22	21.54	2.22	74.29	63	0.310372	5.98	96.176	12.1	12.1	12.1	12.3	12.3	12.4	12.4	12.1	12.1	12.3	12.8	13.2	13.5	13.4	13.2	13.2	13.7	14.6	15.3	15.7	16.3	16.7	16.8	16.8	16.8	17.5	18.8	20	18.9	17.1	15.6	14.9	15.1	15.7	16.7	17.5	17.8	17.7	17.4	17.1
	6730	14.9	1.63	0.92	60.52	54	0.050634	11.24	72.132	7.6	7.6	7.4	7.3	7.2	7.1	7.1	7	7	7	7	7	7	7.1	7.1	7.1	7.1	7.1	7.1	7	6.9	6.9	6.8	6.8	6.7	6.4	6.1	6.1	6.1	6.2	6.3	6.4	6.6	6.7	6.8	6.8	6.8	6.8	6.8	6.8
[truncated: 81 more columns]

## Sheet: P04
AUC_DFB
Training data	Meal ID	Ch	Fat	Fiber	GI	p1	p2	p3	p4	p5
	6822	5.33	16.46	1.38	39.92	0.0215844	4.32171	12.07	96.416	5.1	5.1	5.1	5.2	5.3	5.4	5.7	5.8	6.2	6.4	6.3	6.1	5.8	5.5	5.4	5.4	5.6	5.7	5.9	6.1	6.2	6.3	6.4	6.5	6.6	6.6	6.7	6.7	6.8	6.8	6.9	6.9	7	7.1	7.1	7.1	7.2	7.2	7.2	7.3
	6820	48.72	24.7	1.82	81.12	0.364201	38.1405	5.68	96.416	7.8	7.8	8	8.2	8.4	8.7	8.9	9.3	9.5	9.6	9.7	10.1	10.4	10.7	10.7	10.7	10.8	10.9	11	11.1	11.2	11.7	11.8	12.2	12.2	12.2	12.2	12.2	12.1	11.9	12.1	12.2	12.4	12.6	12.6	12.7	12.8	12.9	12.9	12.9
	6818	29.83	14.53	6.99	39.36	0.149036	18.4984	8.71	60.26	7.2	7.2	7.1	7	6.7	6.4	6	5.7	5.5	5.4	5.5	5.6	5.8	5.9	6	6.1	6.1	6.2	6.2	6.4	6.4	6.5	6.6	6.7	6.7	6.9	7.1	7.3	7.3	7.2	7.2	7.1	7.1	7.1	7	7	6.9	6.9	7	7.1
	6817	36.88	13.07	1.98	70.62	0.344768	31.9945	12.03	96.416	7.6	7.6	7.4	7.3	7.1	6.9	6.7	6.6	6.6	6.6	6.6	6.7	6.7	6.7	6.8	6.9	6.9	6.9	6.8	6.7	6.7	6.7	6.7	6.7	6.8	6.9	7.2	7.4	7.6	7.8	7.9	7.9	7.9	7.9	8	8.2	8.3	8.4	8.5	8.6
	6816	30.82	16.18	1.78	74.9	0.310124	28.3527	13.43	96.416	8.6	8.6	8.5	8.5	8.5	8.8	9.2	9.5	9.9	10.1	10.3	10.6	10.4	10.2	10	9.7	9.6	9.7	9.6	9.5	9.2	8.8	8.4	7.8	7.3	7.1	6.8	6.7	6.7	6.4	6.3	6.3	6.2	6.1	6.1	6.1	5.9	5.9	5.9	5.9
	6815	31.29	4.66	2.13	73.78	0.352384	27.603	5.68	96.416	6	6	6	5.9	5.8	5.7	5.6	5.6	5.4	5.6	5.7	5.8	6.1	6.2	6.4	6.6	6.7	6.8	6.9	6.9	6.9	6.9	6.9	6.9	7	7.1	7.2	7.4	7.7	7.9	8	8.1	8.1	8.1	8.1	8.1	8.1	8.1	8	7.9
	6814	31.12	4.63	1.78	74.18	0.397602	23.6801	7.84	96.416	10.3	10.3	10.3	10.4	10.3	10.3	10.2	10.1	10	10	9.9	10	10	10	10	9.5	9.5	9.5	9.5	9.5	9.2	9.1	9.2	9.2	9.2	9.1	8.9	8.8	8.7	8.6	8.5	8.2	7.9	7.6	7.4	7.3	7.2	7.2	7.2	7.2
	6813	25.38	13.33	10.73	39.64	0.0828013	23.0283	8.82	60.26	8.3	8.3	8.3	8.1	8.1	8.1	8	8.1	8	8	8	8.1	8.1	8.1	8.1	8.1	8.1	8.1	8.1	8	7.9	7.9	7.8	7.8	7.8	7.8	7.8	7.8	7.8	7.7	7.7	7.6	7.4	7.4	7.4	7.4	7.4	7.6	7.6	7.6
	6812	39.79	19.87	1.78	61.86	0.297986	34.7432	11.89	96.416	11.8	11.8	12.4	12.8	12.6	12.1	11.5	11.2	10.9	10.7	10.4	10.3	10.2	10.1	10.1	10.1	10	10.1	10.1	10.2	10.3	10.1	9.8	9.3	8.8	8.5	8.2	8.2	8.2	8.3	8.3	8.5	8.3	8.2	8.2	8.2	8.2	8.2	8.3	8.5
	6811	30.87	19.93	1.78	74.78	0.264149	27.8004	5.93	96.416	6.9	6.9	6.9	6.8	6.6	6.6	6.4	6.4	6.4	6.4	6.4	6.4	6.4	6.4	6.3	6.3	6.2	6.1	5.9	5.8	5.9	6.1	6.2	6.4	6.6	6.8	6.9	6.9	6.9	6.9	6.9	6.9	6.9	7.1	7.1	7.3	7.7	7.9	8.1	8.3
	6810	49.9	16.21	2.15	39.06	0.243758	26.5279	9.03	60.26	5.7	5.7	5.4	5.2	4.9	4.8	4.8	4.8	4.9	4.9	5.1	5.1	5.1	5.1	5.2	5.2	5.3	5.3	5.3	5.3	5.3	5.3	5.3	5.3	5.2	5.2	5.1	5.1	5	4.9	4.9	4.8	4.8	4.9	4.9	5.1	5.1	5.2	5.3	5.5
	6809	24.07	9.62	3.38	77.06	0.194333	17.8854	12.24	96.416	4.6	4.6	4.4	4.3	4.3	4.3	4.4	4.4	4.6	4.6	4.7	4.7	4.8	4.8	4.8	4.9	4.9	4.9	5	5.1	5.1	5.1	5.1	5.1	4.9	4.9	4.9	4.9	4.8	4.8	4.8	4.7	4.7	4.6	4.7	4.7	4.8	4.9	4.9	4.9
	6808	30.82	16.18	1.78	74.9	0.312329	28.277	13.98	60.26	7.4	7.4	7.2	7	6.8	6.7	6.6	6.6	6.6	6.6	6.7	6.7	6.7	6.7	6.6	6.5	6.4	6.3	6.3	6.2	6.2	6.2	6.2	6.2	6.1	6.1	6.2	6.2	6.3	6.4	6.5	6.6	6.6	6.6	6.7	6.7	6.8	6.8	6.8	6.8
	6807	31.28	30.99	1.78	73.8	0.222778	27.6733	6.03	96.416	6.7	6.7	6.8	7	7.2	7.3	7.3	7.1	7.1	7.1	7.1	7.1	7.1	7	6.9	6.9	6.9	7	7.1	7	6.9	6.8	6.7	6.7	6.7	6.7	6.8	6.9	7	7.1	7.2	7.3	7.5	7.6	7.6	7.7	7.8	7.9	8.2	8.5
	6806	55.86	19.09	8.07	70.03	0.351551	42.3206	9.09	60.26	8.8	8.8	8.8	8.7	8.7	8.6	8.6	8.4	8.2	7.9	7.7	7.5	7.4	7.3	7.3	7.3	7.1	7.1	7	6.9	6.9	6.7	6.7	6.4	6.3	6.2	6.1	5.9	5.9	5.9	6	6.1	6.1	6.2	6.2	6.1	6	5.9	5.9	5.9
	6805	30.92	25.64	1.78	74.66	0.251676	28.4218	12.47	96.416	6.3	6.3	6.3	6.2	6.2	6.3	6.3	6.4	6.4	6.4	6.4	6.4	6.4	6.4	6.4	6.6	6.6	6.7	6.9	7.1	7.2	7.4	7.5	7.4	7.4	7.3	7.2	7.1	7.1	7.1	7.2	7.3	7.5	7.8	7.9	8.1	8.3	8.4	8.5	8.6
	6804	31.39	24.27	1.78	73.54	0.249432	27.6148	6.33	96.416	5.2	5.2	5.2	5.2	5.2	5.3	5.3	5.3	5.3	5.3	5.2	5.2	5.1	5.1	5.1	5.2	5.4	5.7	6.1	6.2	6.3	6.3	6.3	6.3	6.3	6.3	6.4	6.6	6.6	6.8	6.9	6.9	6.9	6.8	6.7	6.7	6.8	7	7.2	7.4
	6803	62.71	11.17	7.2	43.87	0.428449	47.2859	9.04	60.26	3.9	3.9	3.9	3.8	3.7	3.6	3.6	3.5	3.6	3.7	3.8	3.9	4.1	4.2	4.3	4.4	4.5	4.5	4.6	4.6	4.6	4.6	4.6	4.6	4.6	4.7	4.8	4.8	4.9	4.9	5.1	5.1	5.2	5.3	5.4	5.4	5.5	5.6	5.6	5.7
	6802	41.36	54.94	2.21	74.47	0.197277	37.5141	12.24	96.416	12.3	12.3	12.4	12.6	12.6	12.6	12.7	12.7	12.9	13.1	13.3	13.5	13.6	13.7	13.8	13.9	13.8	13.8	13.8	13.9	14.1	14.3	14.4	14.6	14.6	14.6	14.5	14.4	14.5	14.7	14.9	15.2	15.4	15.6	15.6	15.5	15.3	15.1	14.5	13.6
	6801	51.34	5.21	2.1	73.27	0.57238	43.1487	6.18	96.416	5.7	5.7	5.7	5.7	5.6	5.6	5.7	5.7	5.7	5.7	5.8	5.9	5.9	5.9	6.1	6.3	6.3	6.4	6.5	6.5	6.6	6.6	6.7	6.7	6.9	6.9	7.1	7.3	7.4	7.4	7.4	7.4	7.5	7.5	7.6	7.7	7.8	7.9	8.1	8.3
	6800	37.27	23.58	7.59	47.3	0.219801	29.0626	9.14	60.26	6.3	6.3	6.4	6.4	6.3	6.2	6	5.9	5.9	6.1	6.1	6.1	6.2	6.2	6.2	6.2	6.3	6.2	6.1	6.1	6.1	6.1	5.9	5.9	5.9	5.9	7	7	7	7	7	7.1	7.1	7.2	7.1	7.1	7.1	7	7	7
	6799	30.98	32.5	1.78	74.52	0.22051	28.7661	12.09	96.416	9.4	9.4	9.3	9.3	9.4	9.5	9.6	9.6	9.5	9.4	9.4	9.2	9.3	9.4	9.5	9.4	9.4	9.4	9.2	9.1	9.1	9.1	9.1	9	8.8	8.8	8.7	8.7	8.8	8.8	9	9.1	9.3	9.4	9.4	9.4	9.3	9.1	8.9	8.7
Test data	Meal ID	Ch	Fat	Fiber	GI	p1	p2	p3	p4	p5
	6798	46.25	25.44	1.9	74.94	0.322836	38.8512	6.43	96.416	8.3	8.3	8.2	8.1	7.9	7.8	7.6	7.4	7.3	7.3	7.3	7.4	7.6	7.7	7.7	7.6	7.4	7.4	7.4	7.6	7.8	8.1	8.3	8.5	8.6	8.7	8.9	9.1	9.2	9.4	9.4	9.3	9.2	9.2	9.2	9.3	9.4	9.4	9.5	9.4
	6797	15.58	11.1	2.58	57.91	0.132239	14.247	9.25	60.26	8.2	8.2	8.1	8.1	7.9	7.8	7.7	7.5	7.3	7.2	7.1	7.1	7.1	7.2	7.2	7.3	7.4	7.4	7.3	7.3	7.2	7	6.8	6.7	6.5	6.4	6.3	6.2	6.2	6.3	6.3	6.3	6.3	6.2	6.2	6.1	6	5.9	5.9	5.9
	6796	35.92	31.76	1.82	75.02	0.257762	30.3749	12.18	96.416	6.4	6.4	6.6	6.6	6.6	6.6	6.4	6.4	6.4	6.4	6.4	6.4	6.4	6.3	6.2	6.2	6.1	6.1	6	6	5.9	5.9	5.9	5.9	6	6	5.9	5.7	5.5	5.3	5.3	5.5	5.7	5.9	6.1	6.1	6.1	6.1	6	5.9
	6795	4.95	0.18	0.04	78	0.0517721	5.30382	14.31	96.416	7.4	7.4	7.3	7.3	7.2	7.1	7	6.9	6.8	6.7	6.7	6.6	6.5	6.4	6.4	6.4	6.4	6.4	6.3	6.3	6.3	6.2	6.2	6.1	6	5.9	5.9	5.9	5.8	5.8	5.8	5.8	5.8	5.7	5.7	5.6	5.6	5.4	5.3	5.3
	6794	47	76.88	2.73	73.75	0.16976	33.6755	6.53	96.416	5.7	5.7	5.7	5.7	5.7	5.6	5.6	5.6	5.7	5.8	5.9	5.9	6.1	6.1	6.2	6.3	6.3	6.4	6.4	6.4	6.5	6.6	6.6	6.6	6.6	6.7	6.8	7	7.1	7.2	7.3	7.5	7.6	7.6	7.6	7.6	7.6	7.6	7.7	7.8
	6793	45.76	17.89	3.57	62.32	0.256902	41.228	9.18	60.26	7.9	7.9	7.8	7.7	7.7	7.7	7.8	7.8	7.8	7.8	7.7	7.6	7.4	7.3	7.3	7.3	7.3	7.3	7.3	7.5	7.6	7.6	7.5	7.4	7.3	7.2	7.2	7.3	7.4	7.6	7.7	7.8	7.9	7.9	7.8	7.8	7.8	7.8	7.8	7.8
	6792	49.1	23.42	1.86	65.84	0.384488	43.395	12.48	96.416	8.4	8.4	8.4	8.3	8.2	8.1	8.1	8	7.9	7.9	7.9	7.9	7.9	7.9	7.8	7.8	7.8	7.7	7.7	7.7	7.8	7.9	7.9	8	8.1	8.1	8.2	8.3	8.3	8.3	8.3	8.4	8.4	8.4	8.4	8.4	8.5	8.5	8.6	8.5
	6791	31.89	35.01	1.78	72.39	0.192419	28.1604	9.1	96.416	5.1	5.1	5.1	4.9	4.9	4.8	4.8	4.9	4.9	5.1	5.1	5.1	5.1	5.1	4.9	4.9	4.9	4.9	4.9	5	5.1	5.1	5.2	5.3	5.4	5.4	5.5	5.5	5.5	5.5	5.4	5.4	5.3	5.3	5.2	5.2	5.1	5.1	5	5
	6789	42.21	33.04	1.86	72.97	0.28803	38.2438	12.44	96.416	8.3	8.3	8.4	8.4	8.4	8.4	8.4	8.5	8.5	8.4	8.3	8.2	8.1	8.1	8.1	8.1	8.2	8.2	8.3	8.3	8.2	8.1	7.9	7.7	7.6	7.5	7.4	7.4	7.3	7.3	7.2	7.1	7.1	7	6.9	6.8	6.8	6.7	6.6	6.5
	6787	44.99	50.29	1.91	71.22	0.238911	39.1516	6.48	96.416	6.8	6.8	6.9	6.9	6.9	6.9	6.8	6.7	6.6	6.5	6.5	6.6	6.7	6.8	6.9	7.1	7.1	7.1	7	6.9	6.9	6.9	6.9	6.9	7	7.1	7.1	7.1	7.1	7.1	7.2	7.2	7.2	7.2	7.1	7.1	7	7.1	7.1	7.1
	6786	50.01	26.3	8.62	75.09	0.249383	40.2595	9.17	60.26	8	8	8	7.9	7.8	7.6	7.4	7.2	7.1	6.9	6.7	6.7	6.6	6.6	6.6	6.6	6.5	6.5	6.5	6.5	6.6	6.7	6.8	6.9	7.1	7.2	7.2	7.2	7.1	7.1	7	6.9	6.9	7	7.1	7.1	7.1	7.1	7.1	7.1
	6785	53.22	17.43	6.2	63.95	0.436396	48.4177	12.49	96.416	6.1	6.1	5.9	5.9	5.9	5.9	5.8	5.8	5.8	5.9	5.9	5.9	5.9	5.9	6	6	6.1	6.1	6.1	6.1	6.1	6.2	6.2	6.3	6.4	6.5	6.6	6.6	6.6	6.6	6.5	6.5	6.5	6.5	6.6	6.6	6.7	6.7	6.8	6.9
AUC
Training data	Meal ID	Ch	Fat	Fiber	GI	p1	p2	p3	p4	p5
	6822	5.33	16.46	1.38	39.92	83	0.0215844	4.32171	96.416	5.1	5.1	5.1	5.2	5.3	5.4	5.7	5.8	6.2	6.4	6.3	6.1	5.8	5.5	5.4	5.4	5.6	5.7	5.9	6.1	6.2	6.3	6.4	6.5	6.6	6.6	6.7	6.7	6.8	6.8	6.9	6.9	7	7.1	7.1	7.1	7.2	7.2	7.2	7.3
	6820	48.72	24.7	1.82	81.12	50	0.364201	38.1405	96.416	7.8	7.8	8	8.2	8.4	8.7	8.9	9.3	9.5	9.6	9.7	10.1	10.4	10.7	10.7	10.7	10.8	10.9	11	11.1	11.2	11.7	11.8	12.2	12.2	12.2	12.2	12.2	12.1	11.9	12.1	12.2	12.4	12.6	12.6	12.7	12.8	12.9	12.9	12.9
	6818	29.83	14.53	6.99	39.36	60	0.149036	18.4984	60.26	7.2	7.2	7.1	7	6.7	6.4	6	5.7	5.5	5.4	5.5	5.6	5.8	5.9	6	6.1	6.1	6.2	6.2	6.4	6.4	6.5	6.6	6.7	6.7	6.9	7.1	7.3	7.3	7.2	7.2	7.1	7.1	7.1	7	7	6.9	6.9	7	7.1
	6817	36.88	13.07	1.98	70.62	52	0.344768	31.9945	96.416	7.6	7.6	7.4	7.3	7.1	6.9	6.7	6.6	6.6	6.6	6.6	6.7	6.7	6.7	6.8	6.9	6.9	6.9	6.8	6.7	6.7	6.7	6.7	6.7	6.8	6.9	7.2	7.4	7.6	7.8	7.9	7.9	7.9	7.9	8	8.2	8.3	8.4	8.5	8.6
	6816	30.82	16.18	1.78	74.9	49	0.310124	28.3527	96.416	8.6	8.6	8.5	8.5	8.5	8.8	9.2	9.5	9.9	10.1	10.3	10.6	10.4	10.2	10	9.7	9.6	9.7	9.6	9.5	9.2	8.8	8.4	7.8	7.3	7.1	6.8	6.7	6.7	6.4	6.3	6.3	6.2	6.1	6.1	6.1	5.9	5.9	5.9	5.9
	6815	31.29	4.66	2.13	73.78	45	0.352384	27.603	96.416	6	6	6	5.9	5.8	5.7	5.6	5.6	5.4	5.6	5.7	5.8	6.1	6.2	6.4	6.6	6.7	6.8	6.9	6.9	6.9	6.9	6.9	6.9	7	7.1	7.2	7.4	7.7	7.9	8	8.1	8.1	8.1	8.1	8.1	8.1	8.1	8	7.9
	6814	31.12	4.63	1.78	74.18	42	0.397602	23.6801	96.416	10.3	10.3	10.3	10.4	10.3	10.3	10.2	10.1	10	10	9.9	10	10	10	10	9.5	9.5	9.5	9.5	9.5	9.2	9.1	9.2	9.2	9.2	9.1	8.9	8.8	8.7	8.6	8.5	8.2	7.9	7.6	7.4	7.3	7.2	7.2	7.2	7.2
	6813	25.38	13.33	10.73	39.64	54	0.0828013	23.0283	60.26	8.3	8.3	8.3	8.1	8.1	8.1	8	8.1	8	8	8	8.1	8.1	8.1	8.1	8.1	8.1	8.1	8.1	8	7.9	7.9	7.8	7.8	7.8	7.8	7.8	7.8	7.8	7.7	7.7	7.6	7.4	7.4	7.4	7.4	7.4	7.6	7.6	7.6
	6812	39.79	19.87	1.78	61.86	60	0.297986	34.7432	96.416	11.8	11.8	12.4	12.8	12.6	12.1	11.5	11.2	10.9	10.7	10.4	10.3	10.2	10.1	10.1	10.1	10	10.1	10.1	10.2	10.3	10.1	9.8	9.3	8.8	8.5	8.2	8.2	8.2	8.3	8.3	8.5	8.3	8.2	8.2	8.2	8.2	8.2	8.3	8.5
	6811	30.87	19.93	1.78	74.78	51	0.264149	27.8004	96.416	6.9	6.9	6.9	6.8	6.6	6.6	6.4	6.4	6.4	6.4	6.4	6.4	6.4	6.4	6.3	6.3	6.2	6.1	5.9	5.8	5.9	6.1	6.2	6.4	6.6	6.8	6.9	6.9	6.9	6.9	6.9	6.9	6.9	7.1	7.1	7.3	7.7	7.9	8.1	8.3
	6810	49.9	16.21	2.15	39.06	59	0.243758	26.5279	60.26	5.7	5.7	5.4	5.2	4.9	4.8	4.8	4.8	4.9	4.9	5.1	5.1	5.1	5.1	5.2	5.2	5.3	5.3	5.3	5.3	5.3	5.3	5.3	5.3	5.2	5.2	5.1	5.1	5	4.9	4.9	4.8	4.8	4.9	4.9	5.1	5.1	5.2	5.3	5.5
	6809	24.07	9.62	3.38	77.06	48	0.194333	17.8854	96.416	4.6	4.6	4.4	4.3	4.3	4.3	4.4	4.4	4.6	4.6	4.7	4.7	4.8	4.8	4.8	4.9	4.9	4.9	5	5.1	5.1	5.1	5.1	5.1	4.9	4.9	4.9	4.9	4.8	4.8	4.8	4.7	4.7	4.6	4.7	4.7	4.8	4.9	4.9	4.9
	6808	30.82	16.18	1.78	74.9	49	0.312329	28.277	60.26	7.4	7.4	7.2	7	6.8	6.7	6.6	6.6	6.6	6.6	6.7	6.7	6.7	6.7	6.6	6.5	6.4	6.3	6.3	6.2	6.2	6.2	6.2	6.2	6.1	6.1	6.2	6.2	6.3	6.4	6.5	6.6	6.6	6.6	6.7	6.7	6.8	6.8	6.8	6.8
	6807	31.28	30.99	1.78	73.8	55	0.222778	27.6733	96.416	6.7	6.7	6.8	7	7.2	7.3	7.3	7.1	7.1	7.1	7.1	7.1	7.1	7	6.9	6.9	6.9	7	7.1	7	6.9	6.8	6.7	6.7	6.7	6.7	6.8	6.9	7	7.1	7.2	7.3	7.5	7.6	7.6	7.7	7.8	7.9	8.2	8.5
	6806	55.86	19.09	8.07	70.03	60	0.351551	42.3206	60.26	8.8	8.8	8.8	8.7	8.7	8.6	8.6	8.4	8.2	7.9	7.7	7.5	7.4	7.3	7.3	7.3	7.1	7.1	7	6.9	6.9	6.7	6.7	6.4	6.3	6.2	6.1	5.9	5.9	5.9	6	6.1	6.1	6.2	6.2	6.1	6	5.9	5.9	5.9
	6805	30.92	25.64	1.78	74.66	55	0.251676	28.4218	96.416	6.3	6.3	6.3	6.2	6.2	6.3	6.3	6.4	6.4	6.4	6.4	6.4	6.4	6.4	6.4	6.6	6.6	6.7	6.9	7.1	7.2	7.4	7.5	7.4	7.4	7.3	7.2	7.1	7.1	7.1	7.2	7.3	7.5	7.8	7.9	8.1	8.3	8.4	8.5	8.6
	6804	31.39	24.27	1.78	73.54	52	0.249432	27.6148	96.416	5.2	5.2	5.2	5.2	5.2	5.3	5.3	5.3	5.3	5.3	5.2	5.2	5.1	5.1	5.1	5.2	5.4	5.7	6.1	6.2	6.3	6.3	6.3	6.3	6.3	6.3	6.4	6.6	6.6	6.8	6.9	6.9	6.9	6.8	6.7	6.7	6.8	7	7.2	7.4
	6803	62.71	11.17	7.2	43.87	66	0.428449	47.2859	60.26	3.9	3.9	3.9	3.8	3.7	3.6	3.6	3.5	3.6	3.7	3.8	3.9	4.1	4.2	4.3	4.4	4.5	4.5	4.6	4.6	4.6	4.6	4.6	4.6	4.6	4.7	4.8	4.8	4.9	4.9	5.1	5.1	5.2	5.3	5.4	5.4	5.5	5.6	5.6	5.7
	6802	41.36	54.94	2.21	74.47	63	0.197277	37.5141	96.416	12.3	12.3	12.4	12.6	12.6	12.6	12.7	12.7	12.9	13.1	13.3	13.5	13.6	13.7	13.8	13.9	13.8	13.8	13.8	13.9	14.1	14.3	14.4	14.6	14.6	14.6	14.5	14.4	14.5	14.7	14.9	15.2	15.4	15.6	15.6	15.5	15.3	15.1	14.5	13.6
	6801	51.34	5.21	2.1	73.27	45	0.57238	43.1487	96.416	5.7	5.7	5.7	5.7	5.6	5.6	5.7	5.7	5.7	5.7	5.8	5.9	5.9	5.9	6.1	6.3	6.3	6.4	6.5	6.5	6.6	6.6	6.7	6.7	6.9	6.9	7.1	7.3	7.4	7.4	7.4	7.4	7.5	7.5	7.6	7.7	7.8	7.9	8.1	8.3
	6800	37.27	23.58	7.59	47.3	72	0.219801	29.0626	60.26	6.3	6.3	6.4	6.4	6.3	6.2	6	5.9	5.9	6.1	6.1	6.1	6.2	6.2	6.2	6.2	6.3	6.2	6.1	6.1	6.1	6.1	5.9	5.9	5.9	5.9	7	7	7	7	7	7.1	7.1	7.2	7.1	7.1	7.1	7	7	7
	6799	30.98	32.5	1.78	74.52	59	0.22051	28.7661	96.416	9.4	9.4	9.3	9.3	9.4	9.5	9.6	9.6	9.5	9.4	9.4	9.2	9.3	9.4	9.5	9.4	9.4	9.4	9.2	9.1	9.1	9.1	9.1	9	8.8	8.8	8.7	8.7	8.8	8.8	9	9.1	9.3	9.4	9.4	9.4	9.3	9.1	8.9	8.7
Test data	Meal ID	Ch	Fat	Fiber	GI	p1	p2	p3	p4	p5
	6798	46.25	25.44	1.9	74.94	54	0.322836	38.8512	96.416	8.3	8.3	8.2	8.1	7.9	7.8	7.6	7.4	7.3	7.3	7.3	7.4	7.6	7.7	7.7	7.6	7.4	7.4	7.4	7.6	7.8	8.1	8.3	8.5	8.6	8.7	8.9	9.1	9.2	9.4	9.4	9.3	9.2	9.2	9.2	9.3	9.4	9.4	9.5	9.4
	6797	15.58	11.1	2.58	57.91	53	0.132239	14.247	60.26	8.2	8.2	8.1	8.1	7.9	7.8	7.7	7.5	7.3	7.2	7.1	7.1	7.1	7.2	7.2	7.3	7.4	7.4	7.3	7.3	7.2	7	6.8	6.7	6.5	6.4	6.3	6.2	6.2	6.3	6.3	6.3	6.3	6.2	6.2	6.1	6	5.9	5.9	5.9
	6796	35.92	31.76	1.82	75.02	55	0.257762	30.3749	96.416	6.4	6.4	6.6	6.6	6.6	6.6	6.4	6.4	6.4	6.4	6.4	6.4	6.4	6.3	6.2	6.2	6.1	6.1	6	6	5.9	5.9	5.9	5.9	6	6	5.9	5.7	5.5	5.3	5.3	5.5	5.7	5.9	6.1	6.1	6.1	6.1	6	5.9
	6795	4.95	0.18	0.04	78	30	0.0517721	5.30382	96.416	7.4	7.4	7.3	7.3	7.2	7.1	7	6.9	6.8	6.7	6.7	6.6	6.5	6.4	6.4	6.4	6.4	6.4	6.3	6.3	6.3	6.2	6.2	6.1	6	5.9	5.9	5.9	5.8	5.8	5.8	5.8	5.8	5.7	5.7	5.6	5.6	5.4	5.3	5.3
	6794	47	76.88	2.73	73.75	62	0.16976	33.6755	96.416	5.7	5.7	5.7	5.7	5.7	5.6	5.6	5.6	5.7	5.8	5.9	5.9	6.1	6.1	6.2	6.3	6.3	6.4	6.4	6.4	6.5	6.6	6.6	6.6	6.6	6.7	6.8	7	7.1	7.2	7.3	7.5	7.6	7.6	7.6	7.6	7.6	7.6	7.7	7.8
	6793	45.76	17.89	3.57	62.32	58	0.256902	41.228	60.26	7.9	7.9	7.8	7.7	7.7	7.7	7.8	7.8	7.8	7.8	7.7	7.6	7.4	7.3	7.3	7.3	7.3	7.3	7.3	7.5	7.6	7.6	7.5	7.4	7.3	7.2	7.2	7.3	7.4	7.6	7.7	7.8	7.9	7.9	7.8	7.8	7.8	7.8	7.8	7.8
	6792	49.1	23.42	1.86	65.84	56	0.384488	43.395	96.416	8.4	8.4	8.4	8.3	8.2	8.1	8.1	8	7.9	7.9	7.9	7.9	7.9	7.9	7.8	7.8	7.8	7.7	7.7	7.7	7.8	7.9	7.9	8	8.1	8.1	8.2	8.3	8.3	8.3	8.3	8.4	8.4	8.4	8.4	8.4	8.5	8.5	8.6	8.5
	6791	31.89	35.01	1.78	72.39	64	0.192419	28.1604	96.416	5.1	5.1	5.1	4.9	4.9	4.8	4.8	4.9	4.9	5.1	5.1	5.1	5.1	5.1	4.9	4.9	4.9	4.9	4.9	5	5.1	5.1	5.2	5.3	5.4	5.4	5.5	5.5	5.5	5.5	5.4	5.4	5.3	5.3	5.2	5.2	5.1	5.1	5	5
	6789	42.21	33.04	1.86	72.97	55	0.28803	38.2438	96.416	8.3	8.3	8.4	8.4	8.4	8.4	8.4	8.5	8.5	8.4	8.3	8.2	8.1	8.1	8.1	8.1	8.2	8.2	8.3	8.3	8.2	8.1	7.9	7.7	7.6	7.5	7.4	7.4	7.3	7.3	7.2	7.1	7.1	7	6.9	6.8	6.8	6.7	6.6	6.5
	6787	44.99	50.29	1.91	71.22	62	0.238911	39.1516	96.416	6.8	6.8	6.9	6.9	6.9	6.9	6.8	6.7	6.6	6.5	6.5	6.6	6.7	6.8	6.9	7.1	7.1	7.1	7	6.9	6.9	6.9	6.9	6.9	7	7.1	7.1	7.1	7.1	7.1	7.2	7.2	7.2	7.2	7.1	7.1	7	7.1	7.1	7.1
	6786	50.01	26.3	8.62	75.09	60	0.249383	40.2595	60.26	8	8	8	7.9	7.8	7.6	7.4	7.2	7.1	6.9	6.7	6.7	6.6	6.6	6.6	6.6	6.5	6.5	6.5	6.5	6.6	6.7	6.8	6.9	7.1	7.2	7.2	7.2	7.1	7.1	7	6.9	6.9	7	7.1	7.1	7.1	7.1	7.1	7.1
	6785	53.22	17.43	6.2	63.95	62	0.436396	48.4177	96.416	6.1	6.1	5.9	5.9	5.9	5.9	5.8	5.8	5.8	5.9	5.9	5.9	5.9	5.9	6	6	6.1	6.1	6.1	6.1	6.1	6.2	6.2	6.3	6.4	6.5	6.6	6.6	6.6	6.6	6.5	6.5	6.5	6.5	6.6	6.6	6.7	6.7	6.8	6.9
DFB
Training data	Meal ID	Ch	Fat	Fiber	GI	p1	p2	p3	p4	p5
	6822	5.33	16.46	1.38	39.92	83	0.0215844	12.07	96.416	5.1	5.1	5.1	5.2	5.3	5.4	5.7	5.8	6.2	6.4	6.3	6.1	5.8	5.5	5.4	5.4	5.6	5.7	5.9	6.1	6.2	6.3	6.4	6.5	6.6	6.6	6.7	6.7	6.8	6.8	6.9	6.9	7	7.1	7.1	7.1	7.2	7.2	7.2	7.3
	6820	48.72	24.7	1.82	81.12	50	0.364201	5.68	96.416	7.8	7.8	8	8.2	8.4	8.7	8.9	9.3	9.5	9.6	9.7	10.1	10.4	10.7	10.7	10.7	10.8	10.9	11	11.1	11.2	11.7	11.8	12.2	12.2	12.2	12.2	12.2	12.1	11.9	12.1	12.2	12.4	12.6	12.6	12.7	12.8	12.9	12.9	12.9
	6818	29.83	14.53	6.99	39.36	60	0.149036	8.71	60.26	7.2	7.2	7.1	7	6.7	6.4	6	5.7	5.5	5.4	5.5	5.6	5.8	5.9	6	6.1	6.1	6.2	6.2	6.4	6.4	6.5	6.6	6.7	6.7	6.9	7.1	7.3	7.3	7.2	7.2	7.1	7.1	7.1	7	7	6.9	6.9	7	7.1
	6817	36.88	13.07	1.98	70.62	52	0.344768	12.03	96.416	7.6	7.6	7.4	7.3	7.1	6.9	6.7	6.6	6.6	6.6	6.6	6.7	6.7	6.7	6.8	6.9	6.9	6.9	6.8	6.7	6.7	6.7	6.7	6.7	6.8	6.9	7.2	7.4	7.6	7.8	7.9	7.9	7.9	7.9	8	8.2	8.3	8.4	8.5	8.6
	6816	30.82	16.18	1.78	74.9	49	0.310124	13.43	96.416	8.6	8.6	8.5	8.5	8.5	8.8	9.2	9.5	9.9	10.1	10.3	10.6	10.4	10.2	10	9.7	9.6	9.7	9.6	9.5	9.2	8.8	8.4	7.8	7.3	7.1	6.8	6.7	6.7	6.4	6.3	6.3	6.2	6.1	6.1	6.1	5.9	5.9	5.9	5.9
	6815	31.29	4.66	2.13	73.78	45	0.352384	5.68	96.416	6	6	6	5.9	5.8	5.7	5.6	5.6	5.4	5.6	5.7	5.8	6.1	6.2	6.4	6.6	6.7	6.8	6.9	6.9	6.9	6.9	6.9	6.9	7	7.1	7.2	7.4	7.7	7.9	8	8.1	8.1	8.1	8.1	8.1	8.1	8.1	8	7.9
	6814	31.12	4.63	1.78	74.18	42	0.397602	7.84	96.416	10.3	10.3	10.3	10.4	10.3	10.3	10.2	10.1	10	10	9.9	10	10	10	10	9.5	9.5	9.5	9.5	9.5	9.2	9.1	9.2	9.2	9.2	9.1	8.9	8.8	8.7	8.6	8.5	8.2	7.9	7.6	7.4	7.3	7.2	7.2	7.2	7.2
	6813	25.38	13.33	10.73	39.64	54	0.0828013	8.82	60.26	8.3	8.3	8.3	8.1	8.1	8.1	8	8.1	8	8	8	8.1	8.1	8.1	8.1	8.1	8.1	8.1	8.1	8	7.9	7.9	7.8	7.8	7.8	7.8	7.8	7.8	7.8	7.7	7.7	7.6	7.4	7.4	7.4	7.4	7.4	7.6	7.6	7.6
	6812	39.79	19.87	1.78	61.86	60	0.297986	11.89	96.416	11.8	11.8	12.4	12.8	12.6	12.1	11.5	11.2	10.9	10.7	10.4	10.3	10.2	10.1	10.1	10.1	10	10.1	10.1	10.2	10.3	10.1	9.8	9.3	8.8	8.5	8.2	8.2	8.2	8.3	8.3	8.5	8.3	8.2	8.2	8.2	8.2	8.2	8.3	8.5
	6811	30.87	19.93	1.78	74.78	51	0.264149	5.93	96.416	6.9	6.9	6.9	6.8	6.6	6.6	6.4	6.4	6.4	6.4	6.4	6.4	6.4	6.4	6.3	6.3	6.2	6.1	5.9	5.8	5.9	6.1	6.2	6.4	6.6	6.8	6.9	6.9	6.9	6.9	6.9	6.9	6.9	7.1	7.1	7.3	7.7	7.9	8.1	8.3
	6810	49.9	16.21	2.15	39.06	59	0.243758	9.03	60.26	5.7	5.7	5.4	5.2	4.9	4.8	4.8	4.8	4.9	4.9	5.1	5.1	5.1	5.1	5.2	5.2	5.3	5.3	5.3	5.3	5.3	5.3	5.3	5.3	5.2	5.2	5.1	5.1	5	4.9	4.9	4.8	4.8	4.9	4.9	5.1	5.1	5.2	5.3	5.5
	6809	24.07	9.62	3.38	77.06	48	0.194333	12.24	96.416	4.6	4.6	4.4	4.3	4.3	4.3	4.4	4.4	4.6	4.6	4.7	4.7	4.8	4.8	4.8	4.9	4.9	4.9	5	5.1	5.1	5.1	5.1	5.1	4.9	4.9	4.9	4.9	4.8	4.8	4.8	4.7	4.7	4.6	4.7	4.7	4.8	4.9	4.9	4.9
	6808	30.82	16.18	1.78	74.9	49	0.312329	13.98	60.26	7.4	7.4	7.2	7	6.8	6.7	6.6	6.6	6.6	6.6	6.7	6.7	6.7	6.7	6.6	6.5	6.4	6.3	6.3	6.2	6.2	6.2	6.2	6.2	6.1	6.1	6.2	6.2	6.3	6.4	6.5	6.6	6.6	6.6	6.7	6.7	6.8	6.8	6.8	6.8
	6807	31.28	30.99	1.78	73.8	55	0.222778	6.03	96.416	6.7	6.7	6.8	7	7.2	7.3	7.3	7.1	7.1	7.1	7.1	7.1	7.1	7	6.9	6.9	6.9	7	7.1	7	6.9	6.8	6.7	6.7	6.7	6.7	6.8	6.9	7	7.1	7.2	7.3	7.5	7.6	7.6	7.7	7.8	7.9	8.2	8.5
	6806	55.86	19.09	8.07	70.03	60	0.351551	9.09	60.26	8.8	8.8	8.8	8.7	8.7	8.6	8.6	8.4	8.2	7.9	7.7	7.5	7.4	7.3	7.3	7.3	7.1	7.1	7	6.9	6.9	6.7	6.7	6.4	6.3	6.2	6.1	5.9	5.9	5.9	6	6.1	6.1	6.2	6.2	6.1	6	5.9	5.9	5.9
	6805	30.92	25.64	1.78	74.66	55	0.251676	12.47	96.416	6.3	6.3	6.3	6.2	6.2	6.3	6.3	6.4	6.4	6.4	6.4	6.4	6.4	6.4	6.4	6.6	6.6	6.7	6.9	7.1	7.2	7.4	7.5	7.4	7.4	7.3	7.2	7.1	7.1	7.1	7.2	7.3	7.5	7.8	7.9	8.1	8.3	8.4	8.5	8.6
	6804	31.39	24.27	1.78	73.54	52	0.249432	6.33	96.416	5.2	5.2	5.2	5.2	5.2	5.3	5.3	5.3	5.3	5.3	5.2	5.2	5.1	5.1	5.1	5.2	5.4	5.7	6.1	6.2	6.3	6.3	6.3	6.3	6.3	6.3	6.4	6.6	6.6	6.8	6.9	6.9	6.9	6.8	6.7	6.7	6.8	7	7.2	7.4
	6803	62.71	11.17	7.2	43.87	66	0.428449	9.04	60.26	3.9	3.9	3.9	3.8	3.7	3.6	3.6	3.5	3.6	3.7	3.8	3.9	4.1	4.2	4.3	4.4	4.5	4.5	4.6	4.6	4.6	4.6	4.6	4.6	4.6	4.7	4.8	4.8	4.9	4.9	5.1	5.1	5.2	5.3	5.4	5.4	5.5	5.6	5.6	5.7
	6802	41.36	54.94	2.21	74.47	63	0.197277	12.24	96.416	12.3	12.3	12.4	12.6	12.6	12.6	12.7	12.7	12.9	13.1	13.3	13.5	13.6	13.7	13.8	13.9	13.8	13.8	13.8	13.9	14.1	14.3	14.4	14.6	14.6	14.6	14.5	14.4	14.5	14.7	14.9	15.2	15.4	15.6	15.6	15.5	15.3	15.1	14.5	13.6
	6801	51.34	5.21	2.1	73.27	45	0.57238	6.18	96.416	5.7	5.7	5.7	5.7	5.6	5.6	5.7	5.7	5.7	5.7	5.8	5.9	5.9	5.9	6.1	6.3	6.3	6.4	6.5	6.5	6.6	6.6	6.7	6.7	6.9	6.9	7.1	7.3	7.4	7.4	7.4	7.4	7.5	7.5	7.6	7.7	7.8	7.9	8.1	8.3
	6800	37.27	23.58	7.59	47.3	72	0.219801	9.14	60.26	6.3	6.3	6.4	6.4	6.3	6.2	6	5.9	5.9	6.1	6.1	6.1	6.2	6.2	6.2	6.2	6.3	6.2	6.1	6.1	6.1	6.1	5.9	5.9	5.9	5.9	7	7	7	7	7	7.1	7.1	7.2	7.1	7.1	7.1	7	7	7
	6799	30.98	32.5	1.78	74.52	59	0.22051	12.09	96.416	9.4	9.4	9.3	9.3	9.4	9.5	9.6	9.6	9.5	9.4	9.4	9.2	9.3	9.4	9.5	9.4	9.4	9.4	9.2	9.1	9.1	9.1	9.1	9	8.8	8.8	8.7	8.7	8.8	8.8	9	9.1	9.3	9.4	9.4	9.4	9.3	9.1	8.9	8.7
Test data	Meal ID	Ch	Fat	Fiber	GI	p1	p2	p3	p4	p5
	6798	46.25	25.44	1.9	74.94	54	0.322836	6.43	96.416	8.3	8.3	8.2	8.1	7.9	7.8	7.6	7.4	7.3	7.3	7.3	7.4	7.6	7.7	7.7	7.6	7.4	7.4	7.4	7.6	7.8	8.1	8.3	8.5	8.6	8.7	8.9	9.1	9.2	9.4	9.4	9.3	9.2	9.2	9.2	9.3	9.4	9.4	9.5	9.4
	6797	15.58	11.1	2.58	57.91	53	0.132239	9.25	60.26	8.2	8.2	8.1	8.1	7.9	7.8	7.7	7.5	7.3	7.2	7.1	7.1	7.1	7.2	7.2	7.3	7.4	7.4	7.3	7.3	7.2	7	6.8	6.7	6.5	6.4	6.3	6.2	6.2	6.3	6.3	6.3	6.3	6.2	6.2	6.1	6	5.9	5.9	5.9
	6796	35.92	31.76	1.82	75.02	55	0.257762	12.18	96.416	6.4	6.4	6.6	6.6	6.6	6.6	6.4	6.4	6.4	6.4	6.4	6.4	6.4	6.3	6.2	6.2	6.1	6.1	6	6	5.9	5.9	5.9	5.9	6	6	5.9	5.7	5.5	5.3	5.3	5.5	5.7	5.9	6.1	6.1	6.1	6.1	6	5.9
	6795	4.95	0.18	0.04	78	30	0.0517721	14.31	96.416	7.4	7.4	7.3	7.3	7.2	7.1	7	6.9	6.8	6.7	6.7	6.6	6.5	6.4	6.4	6.4	6.4	6.4	6.3	6.3	6.3	6.2	6.2	6.1	6	5.9	5.9	5.9	5.8	5.8	5.8	5.8	5.8	5.7	5.7	5.6	5.6	5.4	5.3	5.3
	6794	47	76.88	2.73	73.75	62	0.16976	6.53	96.416	5.7	5.7	5.7	5.7	5.7	5.6	5.6	5.6	5.7	5.8	5.9	5.9	6.1	6.1	6.2	6.3	6.3	6.4	6.4	6.4	6.5	6.6	6.6	6.6	6.6	6.7	6.8	7	7.1	7.2	7.3	7.5	7.6	7.6	7.6	7.6	7.6	7.6	7.7	7.8
	6793	45.76	17.89	3.57	62.32	58	0.256902	9.18	60.26	7.9	7.9	7.8	7.7	7.7	7.7	7.8	7.8	7.8	7.8	7.7	7.6	7.4	7.3	7.3	7.3	7.3	7.3	7.3	7.5	7.6	7.6	7.5	7.4	7.3	7.2	7.2	7.3	7.4	7.6	7.7	7.8	7.9	7.9	7.8	7.8	7.8	7.8	7.8	7.8
	6792	49.1	23.42	1.86	65.84	56	0.384488	12.48	96.416	8.4	8.4	8.4	8.3	8.2	8.1	8.1	8	7.9	7.9	7.9	7.9	7.9	7.9	7.8	7.8	7.8	7.7	7.7	7.7	7.8	7.9	7.9	8	8.1	8.1	8.2	8.3	8.3	8.3	8.3	8.4	8.4	8.4	8.4	8.4	8.5	8.5	8.6	8.5
	6791	31.89	35.01	1.78	72.39	64	0.192419	9.1	96.416	5.1	5.1	5.1	4.9	4.9	4.8	4.8	4.9	4.9	5.1	5.1	5.1	5.1	5.1	4.9	4.9	4.9	4.9	4.9	5	5.1	5.1	5.2	5.3	5.4	5.4	5.5	5.5	5.5	5.5	5.4	5.4	5.3	5.3	5.2	5.2	5.1	5.1	5	5
	6789	42.21	33.04	1.86	72.97	55	0.28803	12.44	96.416	8.3	8.3	8.4	8.4	8.4	8.4	8.4	8.5	8.5	8.4	8.3	8.2	8.1	8.1	8.1	8.1	8.2	8.2	8.3	8.3	8.2	8.1	7.9	7.7	7.6	7.5	7.4	7.4	7.3	7.3	7.2	7.1	7.1	7	6.9	6.8	6.8	6.7	6.6	6.5
	6787	44.99	50.29	1.91	71.22	62	0.238911	6.48	96.416	6.8	6.8	6.9	6.9	6.9	6.9	6.8	6.7	6.6	6.5	6.5	6.6	6.7	6.8	6.9	7.1	7.1	7.1	7	6.9	6.9	6.9	6.9	6.9	7	7.1	7.1	7.1	7.1	7.1	7.2	7.2	7.2	7.2	7.1	7.1	7	7.1	7.1	7.1
	6786	50.01	26.3	8.62	75.09	60	0.249383	9.17	60.26	8	8	8	7.9	7.8	7.6	7.4	7.2	7.1	6.9	6.7	6.7	6.6	6.6	6.6	6.6	6.5	6.5	6.5	6.5	6.6	6.7	6.8	6.9	7.1	7.2	7.2	7.2	7.1	7.1	7	6.9	6.9	7	7.1	7.1	7.1	7.1	7.1	7.1
	6785	53.22	17.43	6.2	63.95	62	0.436396	12.49	96.416	6.1	6.1	5.9	5.9	5.9	5.9	5.8	5.8	5.8	5.9	5.9	5.9	5.9	5.9	6	6	6.1	6.1	6.1	6.1	6.1	6.2	6.2	6.3	6.4	6.5	6.6	6.6	6.6	6.6	6.5	6.5	6.5	6.5	6.6	6.6	6.7	6.7	6.8	6.9
[truncated: 81 more columns]

## Sheet: P05
AUC_DFB
Training data	Meal ID	Ch	Fat	Fiber	GI	p1	p2	p3	p4	p5
	128	88.65	47.24	12.22	62.82	0.275718	47.7301	8.5	42.077	5.26	5.15	5.02	4.88	4.93	4.98	5.04	5.13	5.22	5.4	5.57	5.73	5.86	5.99	6.08	6.17	6.29	6.42	6.55	6.64	6.73	6.81	6.9	6.99	7.08	7.17	7.26	7.35	7.44	7.53	7.62	7.73	7.86	7.99	8.08	8.17	8.26	8.35	8.44	8.57
	129	62.64	19.75	1.7	70	0.161822	43.7702	10.57	72.132	13.72	13.63	13.54	13.5	13.45	13.39	13.3	13.21	13.17	13.12	13.08	13.03	12.99	12.9	12.81	12.75	12.7	12.66	12.61	12.56	12.52	12.47	12.43	12.47	12.52	12.56	12.61	12.66	12.75	12.84	12.9	12.95	12.99	13.03	13.08	13.12	13.17	13.21	13.25	13.3
	130	99.2	41.46	13.95	78.36	0.093499	34.0363	12	108.198	7.17	6.61	6.08	5.55	5.19	4.84	4.55	4.33	4.11	3.97	3.84	3.73	3.64	3.55	3.51	3.46	3.42	3.37	3.33	3.33	3.33	3.33	3.33	3.33	3.37	3.42	3.44	3.44	3.44	3.48	3.53	3.59	3.68	3.77	3.82	3.87	3.93	4.02	4.11	4.24
	132	55.15	26.73	5.04	65.15	0.232515	37.4228	4.58	54.099	6.64	6.73	6.84	6.97	7.1	7.28	7.46	7.62	7.75	7.88	8.01	8.14	8.28	8.41	8.55	8.64	8.73	8.81	8.9	8.99	9.17	9.35	9.46	9.51	9.55	9.59	9.64	9.68	9.73	9.77	9.86	9.95	10.01	10.06	10.1	10.14	10.19	10.26	10.35	10.44
	133	46.95	33.77	2.81	80.59	0.175883	24.7805	6.98	36.066	4.86	4.95	5.02	5.07	5.11	5.29	5.46	5.66	5.89	6.11	6.33	6.55	6.75	6.92	7.1	7.24	7.37	7.55	7.77	7.99	8.17	8.35	8.55	8.77	8.99	9.21	9.44	9.66	9.88	10.1	10.28	10.46	10.66	10.88	11.1	11.23	11.36	11.48	11.57	11.66
	134	31.08	5.7	1.78	79.23	0.126054	39.6282	8.3	54.099	9.93	9.61	9.3	8.99	8.73	8.46	8.22	7.99	7.77	7.64	7.51	7.42	7.37	7.33	7.29	7.24	7.2	7.15	7.1	7.01	6.92	6.84	6.75	6.66	6.53	6.4	6.24	6.06	5.88	5.7	5.53	5.35	5.18	5	4.82	4.64	4.48	4.35	4.22	4.09
	135	82.83	59.13	8.74	57.27	0.175608	26.9298	10.38	60.11	9.48	9.53	9.57	9.62	9.66	9.79	9.92	10.06	10.19	10.32	10.41	10.5	10.57	10.62	10.66	10.7	10.75	10.79	10.84	10.88	10.92	10.97	10.99	10.99	10.99	11.03	11.08	11.12	11.17	11.21	11.21	11.21	11.21	11.21	11.21	11.17	11.12	11.1	11.1	11.1
	136	78.24	33.61	4.65	69.49	0.095844	26.4393	11.85	78.143	9.51	9.57	9.62	9.66	9.7	9.75	9.79	9.84	9.88	9.97	10.06	10.12	10.17	10.21	10.3	10.39	10.48	10.57	10.66	10.7	10.75	10.79	10.84	10.88	10.88	10.88	10.9	10.95	10.99	10.99	10.99	11.01	11.06	11.1	11.14	11.19	11.23	11.28	11.32	11.41
	137	36.14	2.75	0	70	0.067418	48.7685	12.93	42.077	10.77	10.77	10.75	10.7	10.66	10.66	10.66	10.66	10.66	10.66	10.66	10.66	10.66	10.66	10.66	10.62	10.57	10.5	10.41	10.32	10.19	10.06	9.92	9.79	9.66	9.44	9.21	8.99	8.77	8.55	8.37	8.19	8.01	7.84	7.66	7.53	7.4	7.31	7.26	7.22
	139	39.76	22.23	5.04	78.37	0.184781	22.9308	4.44	60.11	5.66	5.88	6.06	6.24	6.44	6.66	6.88	7.1	7.33	7.53	7.7	7.88	7.97	8.06	8.15	8.24	8.33	8.42	8.51	8.62	8.75	8.88	9.01	9.14	9.26	9.35	9.44	9.53	9.62	9.68	9.73	9.77	9.81	9.86	9.9	9.95	9.99	9.99	9.99	9.95
	140	62.49	29.47	3.56	79.51	0.230184	47.453	6.23	54.099	4.59	4.64	4.68	4.73	4.77	4.86	4.95	5.07	5.2	5.33	5.46	5.59	5.75	5.93	6.11	6.2	6.29	6.33	6.33	6.33	6.29	6.24	6.22	6.22	6.22	6.18	6.13	6.11	6.11	6.11	6.11	6.11	6.09	6.04	5.99	5.99	5.99	5.97	5.92	5.88
	141	92.53	21.95	5.34	79.84	0.256654	72.4272	8.29	72.132	4.88	4.88	4.84	4.79	4.75	4.7	4.66	4.66	4.66	4.68	4.73	4.77	4.91	5.04	5.2	5.37	5.55	5.68	5.81	5.97	6.15	6.33	6.46	6.59	6.7	6.79	6.88	6.92	6.97	7.01	7.06	7.1	7.1	7.1	7.08	7.03	6.99	6.95	6.9	6.81
	142	118.24	56.99	10.31	60.74	0.274319	83.5686	11.55	84.154	7.99	8.03	8.12	8.21	8.26	8.31	8.35	8.4	8.44	8.57	8.7	8.84	8.97	9.1	9.28	9.46	9.64	9.81	9.99	10.12	10.25	10.39	10.52	10.66	10.7	10.75	10.77	10.77	10.77	10.68	10.59	10.5	10.41	10.32	10.23	10.14	10.03	9.9	9.77	9.64
	144	97.02	20.94	11.2	49.45	0.393442	62.0332	12.47	84.154	8.33	8.33	8.35	8.4	8.44	8.48	8.53	8.57	8.62	8.66	8.7	8.75	8.81	8.9	8.99	9.08	9.17	9.26	9.35	9.44	9.53	9.62	9.68	9.73	9.77	10.07	10.36	10.66	10.95	11.25	11.55	11.84	11.95	11.86	11.77	11.68	11.59	11.5	11.41	11.32
	145	28.5	2.5	0	50	0.206137	30.2721	0.11	24.044	8.51	8.42	8.37	8.33	8.28	8.23	8.19	8.14	8.1	8.06	8.01	7.97	7.92	7.88	7.84	7.79	7.75	7.7	7.66	7.66	7.66	7.7	7.79	7.88	7.97	8.06	8.15	8.24	8.33	8.42	8.51	8.53	8.48	8.44	8.4	8.35	8.26	8.13	7.99	7.86
	146	43.25	22.63	3.12	69.6	0.202498	11.6306	6.7	30.055	8.86	8.99	9.17	9.35	9.51	9.64	9.77	9.9	10.03	10.14	10.23	10.32	10.46	10.59	10.7	10.79	10.88	10.97	11.06	11.12	11.17	11.21	11.3	11.39	11.5	11.63	11.77	11.86	11.95	12.03	12.12	12.21	12.25	12.3	12.3	12.25	12.21	12.21	12.21	12.19
	147	84.29	23.54	11.69	44.37	0.174846	31.2356	9.78	36.066	6.99	6.99	6.99	7.03	7.08	7.12	7.17	7.22	7.13	7.04	6.95	6.86	6.77	6.59	6.42	6.26	6.13	5.99	5.86	5.73	5.59	5.46	5.33	5.29	5.24	5.18	5.09	5	4.95	4.9	4.88	4.88	4.88	4.88	4.88	4.9	4.95	5	5	5
	151	73.5	2.5	0	54.29	0.337376	56.1556	12.78	96.176	5.88	5.88	5.88	5.88	5.88	5.93	6.02	6.11	6.29	6.46	6.62	6.75	6.88	7.02	7.15	7.26	7.35	7.44	7.4	7.35	7.31	7.26	7.22	7.08	6.95	6.84	6.75	6.66	6.57	6.48	6.4	6.31	6.22	6.18	6.13	6.06	5.97	5.88	5.88	5.88
	152	15.65	0.33	1.2	29	0.006592	30.0744	13.93	92.368	4.9	4.95	5	5.04	5.09	5.13	5.18	5.22	5.31	5.4	5.46	5.51	5.55	5.64	5.73	5.79	5.84	5.88	5.97	6.06	6.13	6.18	6.22	6.31	6.4	6.46	6.51	6.55	6.64	6.73	6.81	6.9	6.99	7.03	7.08	7.12	7.17	7.22	7.22	7.22
	153	15.72	0.1	0.63	86.87	0.170286	13.2902	0.49	92.368	6.35	6.29	6.2	6.11	6.11	6.11	6.09	6.04	5.99	5.95	5.9	5.86	5.81	5.77	5.73	5.68	5.66	5.66	5.66	5.62	5.57	5.53	5.48	5.44	5.4	5.35	5.31	5.26	5.22	5.18	5.13	5.09	5.04	5	4.95	4.9	4.86	4.81	4.77	4.77
	154	43.25	22.63	3.12	69.6	0.204979	29.3224	4.08	30.055	4.24	4.33	4.46	4.59	4.7	4.79	4.88	5.02	5.15	5.29	5.42	5.55	5.68	5.81	5.95	6.08	6.22	6.35	6.48	6.66	6.88	7.1	7.32	7.55	7.75	7.92	8.1	8.28	8.46	8.64	8.81	8.99	9.17	9.35	9.53	9.7	9.88	10.01	10.14	10.26
	155	86.87	63.35	11.75	45.47	0.223212	28.3322	7.49	78.143	8.28	8.37	8.46	8.55	8.55	8.55	8.59	8.68	8.77	8.81	8.86	8.92	9.01	9.1	9.14	9.19	9.21	9.21	9.21	9.17	9.12	9.08	9.03	8.99	8.9	8.81	8.7	8.57	8.44	8.26	8.08	7.9	7.73	7.55	7.33	7.1	6.88	6.66	6.44	6.22
Test data	Meal ID	Ch	Fat	Fiber	GI	p1	p2	p3	p4	p5
	156	99.88	46.45	4.07	52.92	0.123175	48.3374	9.09	24.044	3.51	3.51	3.64	3.82	4	4.18	4.35	4.51	4.64	4.77	4.91	5.04	5.2	5.37	5.55	5.73	5.9	6.06	6.19	6.33	6.46	6.59	6.73	6.86	6.99	7.17	7.35	7.55	7.77	7.99	8.17	8.35	8.55	8.77	8.99	9.26	9.53	9.79	10.06	10.32
	157	98	72	7	50	0.065112	136.992	10.89	108.198	12.54	12.54	12.52	12.47	12.43	12.39	12.34	12.28	12.19	12.1	11.97	11.84	11.7	11.57	11.43	11.25	11.08	10.9	10.73	10.55	10.37	10.19	10.01	9.84	9.66	9.44	9.21	8.97	8.7	8.44	8.17	7.9	7.7	7.57	7.44	7.3	7.17	7.08	7.03	6.99
	158	85.11	48.18	14.71	64.72	0.068155	58.8091	11.69	48.088	4.48	4.48	4.66	4.89	5.11	5.37	5.64	5.9	6.17	6.44	6.7	6.97	7.23	7.5	7.77	7.95	8.12	8.26	8.35	8.44	8.57	8.7	8.86	9.03	9.21	9.39	9.57	9.7	9.79	9.88	9.92	9.97	10.01	10.06	10.1	10.14	10.19	10.19	10.14	10.1
	160	30.4	0.2	0.36	70	0.103203	64.9705	0.09	30.055	11.32	11.32	11.34	11.39	11.43	11.48	11.53	11.57	11.62	11.66	11.57	11.48	11.32	11.1	10.88	10.66	10.43	10.23	10.06	9.88	9.75	9.62	9.53	9.48	9.44	9.35	9.26	9.19	9.14	9.1	9.06	9.01	8.97	8.92	8.88	8.92	8.97	9.1	9.33	9.55
	161	38.89	31.45	5.04	78.99	0.163965	25.2721	5.73	60.11	7.86	7.86	7.99	8.08	8.17	8.26	8.35	8.44	8.48	8.53	8.59	8.68	8.77	8.95	9.12	9.3	9.48	9.66	9.92	10.19	10.43	10.66	10.88	11.06	11.23	11.41	11.59	11.77	11.86	11.95	12.06	12.19	12.32	12.41	12.5	12.61	12.74	12.88	13.01	13.14
	162	85.64	51.49	9.62	66.45	0.210716	52.9209	8.46	42.077	4.79	4.79	4.84	4.88	5.06	5.24	5.4	5.53	5.66	5.84	6.02	6.2	6.37	6.55	6.68	6.81	6.95	7.08	7.22	7.31	7.4	7.48	7.57	7.66	7.75	7.84	7.9	7.95	7.99	7.99	7.99	7.99	7.99	7.99	7.99	7.99	7.97	7.92	7.88	7.88
	163	78.58	73.96	12.7	78.25	0.065088	40.0366	11.25	84.154	11.21	11.21	11.25	11.3	11.34	11.39	11.43	11.48	11.53	11.57	11.62	11.66	11.79	11.92	12.06	12.19	12.32	12.46	12.59	12.73	12.86	12.99	13.08	13.17	13.25	13.34	13.43	13.47	13.52	13.56	13.61	13.65	13.61	13.56	13.54	13.54	13.54	13.54	13.54	13.52
	164	93.74	17.34	6.69	71.44	0.209327	58.5816	13.74	60.11	4.51	4.51	4.51	4.64	4.77	4.73	4.68	4.66	4.66	4.66	4.7	4.75	4.82	4.91	5	5.13	5.26	5.42	5.59	5.77	5.86	5.95	6.06	6.19	6.33	6.37	6.42	6.46	6.51	6.55	6.51	6.46	6.42	6.37	6.33	6.29	6.24	6.15	6.02	5.88
	166	38.49	24.43	5.04	79.81	0.194241	24.7007	5.83	66.121	8.12	8.12	8.21	8.39	8.57	8.66	8.66	8.66	8.62	8.57	8.62	8.75	8.88	9.06	9.24	9.42	9.59	9.77	9.95	10.12	10.32	10.55	10.77	10.95	11.12	11.3	11.48	11.66	11.79	11.92	12.06	12.19	12.32	12.46	12.59	12.7	12.79	12.88	12.97	13.06
	167	85.64	51.49	9.62	66.45	0.201505	20.14	8.02	48.088	6.48	6.48	6.53	6.64	6.81	6.99	7.17	7.35	7.51	7.64	7.77	7.9	8.03	8.12	8.17	8.21	8.12	8.03	7.97	7.92	7.88	7.84	7.79	7.7	7.57	7.44	7.26	7.08	6.86	6.59	6.33	6.02	5.71	5.39	5.08	4.77	4.51	4.24	4.02	3.84
	169	108.8	40.02	13.06	76.07	0.171396	86.3564	11.21	102.187	12.19	12.19	12.14	12.1	12.1	12.1	12.1	12.1	12.1	12.19	12.28	12.34	12.39	12.43	12.43	12.43	12.43	12.43	12.43	12.43	12.43	12.45	12.5	12.54	12.59	12.64	12.66	12.66	12.66	12.57	12.48	12.41	12.36	12.32	12.32	12.32	12.36	12.45	12.54	12.63
	170	49.84	15.92	2.88	73.51	0.275457	43.0257	0.08	48.088	6.66	6.66	6.66	6.7	6.75	6.81	6.9	6.99	7.08	7.17	7.29	7.42	7.55	7.77	7.99	8.15	8.24	8.33	8.37	8.42	8.39	8.3	8.21	8.08	7.95	7.79	7.62	7.44	7.26	7.08	6.95	6.86	6.77	6.68	6.59	6.53	6.48	6.44	6.4	6.35
	171	46.68	16.6	5.06	82.58	0.292784	32.4443	5.33	54.099	4.31	4.31	4.44	4.44	4.44	4.46	4.51	4.55	4.55	4.55	4.48	4.35	4.22	4.22	4.22	4.38	4.69	5	5.4	5.79	6.19	6.59	6.99	7.26	7.53	7.75	7.92	8.1	8.24	8.37	8.48	8.57	8.66	8.79	8.92	9.08	9.26	9.44	9.57	9.7
AUC
Training data	Meal ID	Ch	Fat	Fiber	GI	p1	p2	p3	p4	p5
	128	88.65	47.24	12.22	62.82	86	0.275718	47.7301	42.077	5.26	5.15	5.02	4.88	4.93	4.98	5.04	5.13	5.22	5.4	5.57	5.73	5.86	5.99	6.08	6.17	6.29	6.42	6.55	6.64	6.73	6.81	6.9	6.99	7.08	7.17	7.26	7.35	7.44	7.53	7.62	7.73	7.86	7.99	8.08	8.17	8.26	8.35	8.44	8.57
	129	62.64	19.75	1.7	70	60	0.161822	43.7702	72.132	13.72	13.63	13.54	13.5	13.45	13.39	13.3	13.21	13.17	13.12	13.08	13.03	12.99	12.9	12.81	12.75	12.7	12.66	12.61	12.56	12.52	12.47	12.43	12.47	12.52	12.56	12.61	12.66	12.75	12.84	12.9	12.95	12.99	13.03	13.08	13.12	13.17	13.21	13.25	13.3
	130	99.2	41.46	13.95	78.36	54	0.093499	34.0363	108.198	7.17	6.61	6.08	5.55	5.19	4.84	4.55	4.33	4.11	3.97	3.84	3.73	3.64	3.55	3.51	3.46	3.42	3.37	3.33	3.33	3.33	3.33	3.33	3.33	3.37	3.42	3.44	3.44	3.44	3.48	3.53	3.59	3.68	3.77	3.82	3.87	3.93	4.02	4.11	4.24
	132	55.15	26.73	5.04	65.15	72	0.232515	37.4228	54.099	6.64	6.73	6.84	6.97	7.1	7.28	7.46	7.62	7.75	7.88	8.01	8.14	8.28	8.41	8.55	8.64	8.73	8.81	8.9	8.99	9.17	9.35	9.46	9.51	9.55	9.59	9.64	9.68	9.73	9.77	9.86	9.95	10.01	10.06	10.1	10.14	10.19	10.26	10.35	10.44
	133	46.95	33.77	2.81	80.59	56	0.175883	24.7805	36.066	4.86	4.95	5.02	5.07	5.11	5.29	5.46	5.66	5.89	6.11	6.33	6.55	6.75	6.92	7.1	7.24	7.37	7.55	7.77	7.99	8.17	8.35	8.55	8.77	8.99	9.21	9.44	9.66	9.88	10.1	10.28	10.46	10.66	10.88	11.1	11.23	11.36	11.48	11.57	11.66
	134	31.08	5.7	1.78	79.23	48	0.126054	39.6282	54.099	9.93	9.61	9.3	8.99	8.73	8.46	8.22	7.99	7.77	7.64	7.51	7.42	7.37	7.33	7.29	7.24	7.2	7.15	7.1	7.01	6.92	6.84	6.75	6.66	6.53	6.4	6.24	6.06	5.88	5.7	5.53	5.35	5.18	5	4.82	4.64	4.48	4.35	4.22	4.09
	135	82.83	59.13	8.74	57.27	81	0.175608	26.9298	60.11	9.48	9.53	9.57	9.62	9.66	9.79	9.92	10.06	10.19	10.32	10.41	10.5	10.57	10.62	10.66	10.7	10.75	10.79	10.84	10.88	10.92	10.97	10.99	10.99	10.99	11.03	11.08	11.12	11.17	11.21	11.21	11.21	11.21	11.21	11.21	11.17	11.12	11.1	11.1	11.1
	136	78.24	33.61	4.65	69.49	58	0.095844	26.4393	78.143	9.51	9.57	9.62	9.66	9.7	9.75	9.79	9.84	9.88	9.97	10.06	10.12	10.17	10.21	10.3	10.39	10.48	10.57	10.66	10.7	10.75	10.79	10.84	10.88	10.88	10.88	10.9	10.95	10.99	10.99	10.99	11.01	11.06	11.1	11.14	11.19	11.23	11.28	11.32	11.41
	137	36.14	2.75	0	70	59	0.067418	48.7685	42.077	10.77	10.77	10.75	10.7	10.66	10.66	10.66	10.66	10.66	10.66	10.66	10.66	10.66	10.66	10.66	10.62	10.57	10.5	10.41	10.32	10.19	10.06	9.92	9.79	9.66	9.44	9.21	8.99	8.77	8.55	8.37	8.19	8.01	7.84	7.66	7.53	7.4	7.31	7.26	7.22
	139	39.76	22.23	5.04	78.37	58	0.184781	22.9308	60.11	5.66	5.88	6.06	6.24	6.44	6.66	6.88	7.1	7.33	7.53	7.7	7.88	7.97	8.06	8.15	8.24	8.33	8.42	8.51	8.62	8.75	8.88	9.01	9.14	9.26	9.35	9.44	9.53	9.62	9.68	9.73	9.77	9.81	9.86	9.9	9.95	9.99	9.99	9.99	9.95
	140	62.49	29.47	3.56	79.51	56	0.230184	47.453	54.099	4.59	4.64	4.68	4.73	4.77	4.86	4.95	5.07	5.2	5.33	5.46	5.59	5.75	5.93	6.11	6.2	6.29	6.33	6.33	6.33	6.29	6.24	6.22	6.22	6.22	6.18	6.13	6.11	6.11	6.11	6.11	6.11	6.09	6.04	5.99	5.99	5.99	5.97	5.92	5.88
	141	92.53	21.95	5.34	79.84	53	0.256654	72.4272	72.132	4.88	4.88	4.84	4.79	4.75	4.7	4.66	4.66	4.66	4.68	4.73	4.77	4.91	5.04	5.2	5.37	5.55	5.68	5.81	5.97	6.15	6.33	6.46	6.59	6.7	6.79	6.88	6.92	6.97	7.01	7.06	7.1	7.1	7.1	7.08	7.03	6.99	6.95	6.9	6.81
	142	118.24	56.99	10.31	60.74	79	0.274319	83.5686	84.154	7.99	8.03	8.12	8.21	8.26	8.31	8.35	8.4	8.44	8.57	8.7	8.84	8.97	9.1	9.28	9.46	9.64	9.81	9.99	10.12	10.25	10.39	10.52	10.66	10.7	10.75	10.77	10.77	10.77	10.68	10.59	10.5	10.41	10.32	10.23	10.14	10.03	9.9	9.77	9.64
	144	97.02	20.94	11.2	49.45	85	0.393442	62.0332	84.154	8.33	8.33	8.35	8.4	8.44	8.48	8.53	8.57	8.62	8.66	8.7	8.75	8.81	8.9	8.99	9.08	9.17	9.26	9.35	9.44	9.53	9.62	9.68	9.73	9.77	10.07	10.36	10.66	10.95	11.25	11.55	11.84	11.95	11.86	11.77	11.68	11.59	11.5	11.41	11.32
	145	28.5	2.5	0	50	46	0.206137	30.2721	24.044	8.51	8.42	8.37	8.33	8.28	8.23	8.19	8.14	8.1	8.06	8.01	7.97	7.92	7.88	7.84	7.79	7.75	7.7	7.66	7.66	7.66	7.7	7.79	7.88	7.97	8.06	8.15	8.24	8.33	8.42	8.51	8.53	8.48	8.44	8.4	8.35	8.26	8.13	7.99	7.86
	146	43.25	22.63	3.12	69.6	61	0.202498	11.6306	30.055	8.86	8.99	9.17	9.35	9.51	9.64	9.77	9.9	10.03	10.14	10.23	10.32	10.46	10.59	10.7	10.79	10.88	10.97	11.06	11.12	11.17	11.21	11.3	11.39	11.5	11.63	11.77	11.86	11.95	12.03	12.12	12.21	12.25	12.3	12.3	12.25	12.21	12.21	12.21	12.19
	147	84.29	23.54	11.69	44.37	96	0.174846	31.2356	36.066	6.99	6.99	6.99	7.03	7.08	7.12	7.17	7.22	7.13	7.04	6.95	6.86	6.77	6.59	6.42	6.26	6.13	5.99	5.86	5.73	5.59	5.46	5.33	5.29	5.24	5.18	5.09	5	4.95	4.9	4.88	4.88	4.88	4.88	4.88	4.9	4.95	5	5	5
	151	73.5	2.5	0	54.29	63	0.337376	56.1556	96.176	5.88	5.88	5.88	5.88	5.88	5.93	6.02	6.11	6.29	6.46	6.62	6.75	6.88	7.02	7.15	7.26	7.35	7.44	7.4	7.35	7.31	7.26	7.22	7.08	6.95	6.84	6.75	6.66	6.57	6.48	6.4	6.31	6.22	6.18	6.13	6.06	5.97	5.88	5.88	5.88
	152	15.65	0.33	1.2	29	14	0.006592	30.0744	92.368	4.9	4.95	5	5.04	5.09	5.13	5.18	5.22	5.31	5.4	5.46	5.51	5.55	5.64	5.73	5.79	5.84	5.88	5.97	6.06	6.13	6.18	6.22	6.31	6.4	6.46	6.51	6.55	6.64	6.73	6.81	6.9	6.99	7.03	7.08	7.12	7.17	7.22	7.22	7.22
	153	15.72	0.1	0.63	86.87	32	0.170286	13.2902	92.368	6.35	6.29	6.2	6.11	6.11	6.11	6.09	6.04	5.99	5.95	5.9	5.86	5.81	5.77	5.73	5.68	5.66	5.66	5.66	5.62	5.57	5.53	5.48	5.44	5.4	5.35	5.31	5.26	5.22	5.18	5.13	5.09	5.04	5	4.95	4.9	4.86	4.81	4.77	4.77
	154	43.25	22.63	3.12	69.6	61	0.204979	29.3224	30.055	4.24	4.33	4.46	4.59	4.7	4.79	4.88	5.02	5.15	5.29	5.42	5.55	5.68	5.81	5.95	6.08	6.22	6.35	6.48	6.66	6.88	7.1	7.32	7.55	7.75	7.92	8.1	8.28	8.46	8.64	8.81	8.99	9.17	9.35	9.53	9.7	9.88	10.01	10.14	10.26
	155	86.87	63.35	11.75	45.47	100	0.223212	28.3322	78.143	8.28	8.37	8.46	8.55	8.55	8.55	8.59	8.68	8.77	8.81	8.86	8.92	9.01	9.1	9.14	9.19	9.21	9.21	9.21	9.17	9.12	9.08	9.03	8.99	8.9	8.81	8.7	8.57	8.44	8.26	8.08	7.9	7.73	7.55	7.33	7.1	6.88	6.66	6.44	6.22
Test data	Meal ID	Ch	Fat	Fiber	GI	p1	p2	p3	p4	p5
	156	99.88	46.45	4.07	52.92	73	0.123175	48.3374	24.044	3.51	3.51	3.64	3.82	4	4.18	4.35	4.51	4.64	4.77	4.91	5.04	5.2	5.37	5.55	5.73	5.9	6.06	6.19	6.33	6.46	6.59	6.73	6.86	6.99	7.17	7.35	7.55	7.77	7.99	8.17	8.35	8.55	8.77	8.99	9.26	9.53	9.79	10.06	10.32
	157	98	72	7	50	72	0.065112	136.992	108.198	12.54	12.54	12.52	12.47	12.43	12.39	12.34	12.28	12.19	12.1	11.97	11.84	11.7	11.57	11.43	11.25	11.08	10.9	10.73	10.55	10.37	10.19	10.01	9.84	9.66	9.44	9.21	8.97	8.7	8.44	8.17	7.9	7.7	7.57	7.44	7.3	7.17	7.08	7.03	6.99
	158	85.11	48.18	14.71	64.72	53	0.068155	58.8091	48.088	4.48	4.48	4.66	4.89	5.11	5.37	5.64	5.9	6.17	6.44	6.7	6.97	7.23	7.5	7.77	7.95	8.12	8.26	8.35	8.44	8.57	8.7	8.86	9.03	9.21	9.39	9.57	9.7	9.79	9.88	9.92	9.97	10.01	10.06	10.1	10.14	10.19	10.19	10.14	10.1
	160	30.4	0.2	0.36	70	62	0.103203	64.9705	30.055	11.32	11.32	11.34	11.39	11.43	11.48	11.53	11.57	11.62	11.66	11.57	11.48	11.32	11.1	10.88	10.66	10.43	10.23	10.06	9.88	9.75	9.62	9.53	9.48	9.44	9.35	9.26	9.19	9.14	9.1	9.06	9.01	8.97	8.92	8.88	8.92	8.97	9.1	9.33	9.55
	161	38.89	31.45	5.04	78.99	60	0.163965	25.2721	60.11	7.86	7.86	7.99	8.08	8.17	8.26	8.35	8.44	8.48	8.53	8.59	8.68	8.77	8.95	9.12	9.3	9.48	9.66	9.92	10.19	10.43	10.66	10.88	11.06	11.23	11.41	11.59	11.77	11.86	11.95	12.06	12.19	12.32	12.41	12.5	12.61	12.74	12.88	13.01	13.14
	162	85.64	51.49	9.62	66.45	75	0.210716	52.9209	42.077	4.79	4.79	4.84	4.88	5.06	5.24	5.4	5.53	5.66	5.84	6.02	6.2	6.37	6.55	6.68	6.81	6.95	7.08	7.22	7.31	7.4	7.48	7.57	7.66	7.75	7.84	7.9	7.95	7.99	7.99	7.99	7.99	7.99	7.99	7.99	7.99	7.97	7.92	7.88	7.88
	163	78.58	73.96	12.7	78.25	57	0.065088	40.0366	84.154	11.21	11.21	11.25	11.3	11.34	11.39	11.43	11.48	11.53	11.57	11.62	11.66	11.79	11.92	12.06	12.19	12.32	12.46	12.59	12.73	12.86	12.99	13.08	13.17	13.25	13.34	13.43	13.47	13.52	13.56	13.61	13.65	13.61	13.56	13.54	13.54	13.54	13.54	13.54	13.52
	164	93.74	17.34	6.69	71.44	68	0.209327	58.5816	60.11	4.51	4.51	4.51	4.64	4.77	4.73	4.68	4.66	4.66	4.66	4.7	4.75	4.82	4.91	5	5.13	5.26	5.42	5.59	5.77	5.86	5.95	6.06	6.19	6.33	6.37	6.42	6.46	6.51	6.55	6.51	6.46	6.42	6.37	6.33	6.29	6.24	6.15	6.02	5.88
	166	38.49	24.43	5.04	79.81	58	0.194241	24.7007	66.121	8.12	8.12	8.21	8.39	8.57	8.66	8.66	8.66	8.62	8.57	8.62	8.75	8.88	9.06	9.24	9.42	9.59	9.77	9.95	10.12	10.32	10.55	10.77	10.95	11.12	11.3	11.48	11.66	11.79	11.92	12.06	12.19	12.32	12.46	12.59	12.7	12.79	12.88	12.97	13.06
	167	85.64	51.49	9.62	66.45	75	0.201505	20.14	48.088	6.48	6.48	6.53	6.64	6.81	6.99	7.17	7.35	7.51	7.64	7.77	7.9	8.03	8.12	8.17	8.21	8.12	8.03	7.97	7.92	7.88	7.84	7.79	7.7	7.57	7.44	7.26	7.08	6.86	6.59	6.33	6.02	5.71	5.39	5.08	4.77	4.51	4.24	4.02	3.84
	169	108.8	40.02	13.06	76.07	61	0.171396	86.3564	102.187	12.19	12.19	12.14	12.1	12.1	12.1	12.1	12.1	12.1	12.19	12.28	12.34	12.39	12.43	12.43	12.43	12.43	12.43	12.43	12.43	12.43	12.45	12.5	12.54	12.59	12.64	12.66	12.66	12.66	12.57	12.48	12.41	12.36	12.32	12.32	12.32	12.36	12.45	12.54	12.63
	170	49.84	15.92	2.88	73.51	58	0.275457	43.0257	48.088	6.66	6.66	6.66	6.7	6.75	6.81	6.9	6.99	7.08	7.17	7.29	7.42	7.55	7.77	7.99	8.15	8.24	8.33	8.37	8.42	8.39	8.3	8.21	8.08	7.95	7.79	7.62	7.44	7.26	7.08	6.95	6.86	6.77	6.68	6.59	6.53	6.48	6.44	6.4	6.35
	171	46.68	16.6	5.06	82.58	52	0.292784	32.4443	54.099	4.31	4.31	4.44	4.44	4.44	4.46	4.51	4.55	4.55	4.55	4.48	4.35	4.22	4.22	4.22	4.38	4.69	5	5.4	5.79	6.19	6.59	6.99	7.26	7.53	7.75	7.92	8.1	8.24	8.37	8.48	8.57	8.66	8.79	8.92	9.08	9.26	9.44	9.57	9.7
DFB
Training data	Meal ID	Ch	Fat	Fiber	GI	p1	p2	p3	p4	p5
	128	88.65	47.24	12.22	62.82	86	0.275718	8.5	42.077	5.26	5.15	5.02	4.88	4.93	4.98	5.04	5.13	5.22	5.4	5.57	5.73	5.86	5.99	6.08	6.17	6.29	6.42	6.55	6.64	6.73	6.81	6.9	6.99	7.08	7.17	7.26	7.35	7.44	7.53	7.62	7.73	7.86	7.99	8.08	8.17	8.26	8.35	8.44	8.57
	129	62.64	19.75	1.7	70	60	0.161822	10.57	72.132	13.72	13.63	13.54	13.5	13.45	13.39	13.3	13.21	13.17	13.12	13.08	13.03	12.99	12.9	12.81	12.75	12.7	12.66	12.61	12.56	12.52	12.47	12.43	12.47	12.52	12.56	12.61	12.66	12.75	12.84	12.9	12.95	12.99	13.03	13.08	13.12	13.17	13.21	13.25	13.3
	130	99.2	41.46	13.95	78.36	54	0.093499	12	108.198	7.17	6.61	6.08	5.55	5.19	4.84	4.55	4.33	4.11	3.97	3.84	3.73	3.64	3.55	3.51	3.46	3.42	3.37	3.33	3.33	3.33	3.33	3.33	3.33	3.37	3.42	3.44	3.44	3.44	3.48	3.53	3.59	3.68	3.77	3.82	3.87	3.93	4.02	4.11	4.24
	132	55.15	26.73	5.04	65.15	72	0.232515	4.58	54.099	6.64	6.73	6.84	6.97	7.1	7.28	7.46	7.62	7.75	7.88	8.01	8.14	8.28	8.41	8.55	8.64	8.73	8.81	8.9	8.99	9.17	9.35	9.46	9.51	9.55	9.59	9.64	9.68	9.73	9.77	9.86	9.95	10.01	10.06	10.1	10.14	10.19	10.26	10.35	10.44
	133	46.95	33.77	2.81	80.59	56	0.175883	6.98	36.066	4.86	4.95	5.02	5.07	5.11	5.29	5.46	5.66	5.89	6.11	6.33	6.55	6.75	6.92	7.1	7.24	7.37	7.55	7.77	7.99	8.17	8.35	8.55	8.77	8.99	9.21	9.44	9.66	9.88	10.1	10.28	10.46	10.66	10.88	11.1	11.23	11.36	11.48	11.57	11.66
	134	31.08	5.7	1.78	79.23	48	0.126054	8.3	54.099	9.93	9.61	9.3	8.99	8.73	8.46	8.22	7.99	7.77	7.64	7.51	7.42	7.37	7.33	7.29	7.24	7.2	7.15	7.1	7.01	6.92	6.84	6.75	6.66	6.53	6.4	6.24	6.06	5.88	5.7	5.53	5.35	5.18	5	4.82	4.64	4.48	4.35	4.22	4.09
	135	82.83	59.13	8.74	57.27	81	0.175608	10.38	60.11	9.48	9.53	9.57	9.62	9.66	9.79	9.92	10.06	10.19	10.32	10.41	10.5	10.57	10.62	10.66	10.7	10.75	10.79	10.84	10.88	10.92	10.97	10.99	10.99	10.99	11.03	11.08	11.12	11.17	11.21	11.21	11.21	11.21	11.21	11.21	11.17	11.12	11.1	11.1	11.1
	136	78.24	33.61	4.65	69.49	58	0.095844	11.85	78.143	9.51	9.57	9.62	9.66	9.7	9.75	9.79	9.84	9.88	9.97	10.06	10.12	10.17	10.21	10.3	10.39	10.48	10.57	10.66	10.7	10.75	10.79	10.84	10.88	10.88	10.88	10.9	10.95	10.99	10.99	10.99	11.01	11.06	11.1	11.14	11.19	11.23	11.28	11.32	11.41
	137	36.14	2.75	0	70	59	0.067418	12.93	42.077	10.77	10.77	10.75	10.7	10.66	10.66	10.66	10.66	10.66	10.66	10.66	10.66	10.66	10.66	10.66	10.62	10.57	10.5	10.41	10.32	10.19	10.06	9.92	9.79	9.66	9.44	9.21	8.99	8.77	8.55	8.37	8.19	8.01	7.84	7.66	7.53	7.4	7.31	7.26	7.22
	139	39.76	22.23	5.04	78.37	58	0.184781	4.44	60.11	5.66	5.88	6.06	6.24	6.44	6.66	6.88	7.1	7.33	7.53	7.7	7.88	7.97	8.06	8.15	8.24	8.33	8.42	8.51	8.62	8.75	8.88	9.01	9.14	9.26	9.35	9.44	9.53	9.62	9.68	9.73	9.77	9.81	9.86	9.9	9.95	9.99	9.99	9.99	9.95
	140	62.49	29.47	3.56	79.51	56	0.230184	6.23	54.099	4.59	4.64	4.68	4.73	4.77	4.86	4.95	5.07	5.2	5.33	5.46	5.59	5.75	5.93	6.11	6.2	6.29	6.33	6.33	6.33	6.29	6.24	6.22	6.22	6.22	6.18	6.13	6.11	6.11	6.11	6.11	6.11	6.09	6.04	5.99	5.99	5.99	5.97	5.92	5.88
	141	92.53	21.95	5.34	79.84	53	0.256654	8.29	72.132	4.88	4.88	4.84	4.79	4.75	4.7	4.66	4.66	4.66	4.68	4.73	4.77	4.91	5.04	5.2	5.37	5.55	5.68	5.81	5.97	6.15	6.33	6.46	6.59	6.7	6.79	6.88	6.92	6.97	7.01	7.06	7.1	7.1	7.1	7.08	7.03	6.99	6.95	6.9	6.81
	142	118.24	56.99	10.31	60.74	79	0.274319	11.55	84.154	7.99	8.03	8.12	8.21	8.26	8.31	8.35	8.4	8.44	8.57	8.7	8.84	8.97	9.1	9.28	9.46	9.64	9.81	9.99	10.12	10.25	10.39	10.52	10.66	10.7	10.75	10.77	10.77	10.77	10.68	10.59	10.5	10.41	10.32	10.23	10.14	10.03	9.9	9.77	9.64
	144	97.02	20.94	11.2	49.45	85	0.393442	12.47	84.154	8.33	8.33	8.35	8.4	8.44	8.48	8.53	8.57	8.62	8.66	8.7	8.75	8.81	8.9	8.99	9.08	9.17	9.26	9.35	9.44	9.53	9.62	9.68	9.73	9.77	10.07	10.36	10.66	10.95	11.25	11.55	11.84	11.95	11.86	11.77	11.68	11.59	11.5	11.41	11.32
	145	28.5	2.5	0	50	46	0.206137	0.11	24.044	8.51	8.42	8.37	8.33	8.28	8.23	8.19	8.14	8.1	8.06	8.01	7.97	7.92	7.88	7.84	7.79	7.75	7.7	7.66	7.66	7.66	7.7	7.79	7.88	7.97	8.06	8.15	8.24	8.33	8.42	8.51	8.53	8.48	8.44	8.4	8.35	8.26	8.13	7.99	7.86
	146	43.25	22.63	3.12	69.6	61	0.202498	6.7	30.055	8.86	8.99	9.17	9.35	9.51	9.64	9.77	9.9	10.03	10.14	10.23	10.32	10.46	10.59	10.7	10.79	10.88	10.97	11.06	11.12	11.17	11.21	11.3	11.39	11.5	11.63	11.77	11.86	11.95	12.03	12.12	12.21	12.25	12.3	12.3	12.25	12.21	12.21	12.21	12.19
	147	84.29	23.54	11.69	44.37	96	0.174846	9.78	36.066	6.99	6.99	6.99	7.03	7.08	7.12	7.17	7.22	7.13	7.04	6.95	6.86	6.77	6.59	6.42	6.26	6.13	5.99	5.86	5.73	5.59	5.46	5.33	5.29	5.24	5.18	5.09	5	4.95	4.9	4.88	4.88	4.88	4.88	4.88	4.9	4.95	5	5	5
	151	73.5	2.5	0	54.29	63	0.337376	12.78	96.176	5.88	5.88	5.88	5.88	5.88	5.93	6.02	6.11	6.29	6.46	6.62	6.75	6.88	7.02	7.15	7.26	7.35	7.44	7.4	7.35	7.31	7.26	7.22	7.08	6.95	6.84	6.75	6.66	6.57	6.48	6.4	6.31	6.22	6.18	6.13	6.06	5.97	5.88	5.88	5.88
	152	15.65	0.33	1.2	29	14	0.006592	13.93	92.368	4.9	4.95	5	5.04	5.09	5.13	5.18	5.22	5.31	5.4	5.46	5.51	5.55	5.64	5.73	5.79	5.84	5.88	5.97	6.06	6.13	6.18	6.22	6.31	6.4	6.46	6.51	6.55	6.64	6.73	6.81	6.9	6.99	7.03	7.08	7.12	7.17	7.22	7.22	7.22
	153	15.72	0.1	0.63	86.87	32	0.170286	0.49	92.368	6.35	6.29	6.2	6.11	6.11	6.11	6.09	6.04	5.99	5.95	5.9	5.86	5.81	5.77	5.73	5.68	5.66	5.66	5.66	5.62	5.57	5.53	5.48	5.44	5.4	5.35	5.31	5.26	5.22	5.18	5.13	5.09	5.04	5	4.95	4.9	4.86	4.81	4.77	4.77
	154	43.25	22.63	3.12	69.6	61	0.204979	4.08	30.055	4.24	4.33	4.46	4.59	4.7	4.79	4.88	5.02	5.15	5.29	5.42	5.55	5.68	5.81	5.95	6.08	6.22	6.35	6.48	6.66	6.88	7.1	7.32	7.55	7.75	7.92	8.1	8.28	8.46	8.64	8.81	8.99	9.17	9.35	9.53	9.7	9.88	10.01	10.14	10.26
	155	86.87	63.35	11.75	45.47	100	0.223212	7.49	78.143	8.28	8.37	8.46	8.55	8.55	8.55	8.59	8.68	8.77	8.81	8.86	8.92	9.01	9.1	9.14	9.19	9.21	9.21	9.21	9.17	9.12	9.08	9.03	8.99	8.9	8.81	8.7	8.57	8.44	8.26	8.08	7.9	7.73	7.55	7.33	7.1	6.88	6.66	6.44	6.22
Test data	Meal ID	Ch	Fat	Fiber	GI	p1	p2	p3	p4	p5
	156	99.88	46.45	4.07	52.92	73	0.123175	9.09	24.044	3.51	3.51	3.64	3.82	4	4.18	4.35	4.51	4.64	4.77	4.91	5.04	5.2	5.37	5.55	5.73	5.9	6.06	6.19	6.33	6.46	6.59	6.73	6.86	6.99	7.17	7.35	7.55	7.77	7.99	8.17	8.35	8.55	8.77	8.99	9.26	9.53	9.79	10.06	10.32
	157	98	72	7	50	72	0.065112	10.89	108.198	12.54	12.54	12.52	12.47	12.43	12.39	12.34	12.28	12.19	12.1	11.97	11.84	11.7	11.57	11.43	11.25	11.08	10.9	10.73	10.55	10.37	10.19	10.01	9.84	9.66	9.44	9.21	8.97	8.7	8.44	8.17	7.9	7.7	7.57	7.44	7.3	7.17	7.08	7.03	6.99
	158	85.11	48.18	14.71	64.72	53	0.068155	11.69	48.088	4.48	4.48	4.66	4.89	5.11	5.37	5.64	5.9	6.17	6.44	6.7	6.97	7.23	7.5	7.77	7.95	8.12	8.26	8.35	8.44	8.57	8.7	8.86	9.03	9.21	9.39	9.57	9.7	9.79	9.88	9.92	9.97	10.01	10.06	10.1	10.14	10.19	10.19	10.14	10.1
	160	30.4	0.2	0.36	70	62	0.103203	0.09	30.055	11.32	11.32	11.34	11.39	11.43	11.48	11.53	11.57	11.62	11.66	11.57	11.48	11.32	11.1	10.88	10.66	10.43	10.23	10.06	9.88	9.75	9.62	9.53	9.48	9.44	9.35	9.26	9.19	9.14	9.1	9.06	9.01	8.97	8.92	8.88	8.92	8.97	9.1	9.33	9.55
	161	38.89	31.45	5.04	78.99	60	0.163965	5.73	60.11	7.86	7.86	7.99	8.08	8.17	8.26	8.35	8.44	8.48	8.53	8.59	8.68	8.77	8.95	9.12	9.3	9.48	9.66	9.92	10.19	10.43	10.66	10.88	11.06	11.23	11.41	11.59	11.77	11.86	11.95	12.06	12.19	12.32	12.41	12.5	12.61	12.74	12.88	13.01	13.14
	162	85.64	51.49	9.62	66.45	75	0.210716	8.46	42.077	4.79	4.79	4.84	4.88	5.06	5.24	5.4	5.53	5.66	5.84	6.02	6.2	6.37	6.55	6.68	6.81	6.95	7.08	7.22	7.31	7.4	7.48	7.57	7.66	7.75	7.84	7.9	7.95	7.99	7.99	7.99	7.99	7.99	7.99	7.99	7.99	7.97	7.92	7.88	7.88
	163	78.58	73.96	12.7	78.25	57	0.065088	11.25	84.154	11.21	11.21	11.25	11.3	11.34	11.39	11.43	11.48	11.53	11.57	11.62	11.66	11.79	11.92	12.06	12.19	12.32	12.46	12.59	12.73	12.86	12.99	13.08	13.17	13.25	13.34	13.43	13.47	13.52	13.56	13.61	13.65	13.61	13.56	13.54	13.54	13.54	13.54	13.54	13.52
	164	93.74	17.34	6.69	71.44	68	0.209327	13.74	60.11	4.51	4.51	4.51	4.64	4.77	4.73	4.68	4.66	4.66	4.66	4.7	4.75	4.82	4.91	5	5.13	5.26	5.42	5.59	5.77	5.86	5.95	6.06	6.19	6.33	6.37	6.42	6.46	6.51	6.55	6.51	6.46	6.42	6.37	6.33	6.29	6.24	6.15	6.02	5.88
	166	38.49	24.43	5.04	79.81	58	0.194241	5.83	66.121	8.12	8.12	8.21	8.39	8.57	8.66	8.66	8.66	8.62	8.57	8.62	8.75	8.88	9.06	9.24	9.42	9.59	9.77	9.95	10.12	10.32	10.55	10.77	10.95	11.12	11.3	11.48	11.66	11.79	11.92	12.06	12.19	12.32	12.46	12.59	12.7	12.79	12.88	12.97	13.06
	167	85.64	51.49	9.62	66.45	75	0.201505	8.02	48.088	6.48	6.48	6.53	6.64	6.81	6.99	7.17	7.35	7.51	7.64	7.77	7.9	8.03	8.12	8.17	8.21	8.12	8.03	7.97	7.92	7.88	7.84	7.79	7.7	7.57	7.44	7.26	7.08	6.86	6.59	6.33	6.02	5.71	5.39	5.08	4.77	4.51	4.24	4.02	3.84
	169	108.8	40.02	13.06	76.07	61	0.171396	11.21	102.187	12.19	12.19	12.14	12.1	12.1	12.1	12.1	12.1	12.1	12.19	12.28	12.34	12.39	12.43	12.43	12.43	12.43	12.43	12.43	12.43	12.43	12.45	12.5	12.54	12.59	12.64	12.66	12.66	12.66	12.57	12.48	12.41	12.36	12.32	12.32	12.32	12.36	12.45	12.54	12.63
	170	49.84	15.92	2.88	73.51	58	0.275457	0.08	48.088	6.66	6.66	6.66	6.7	6.75	6.81	6.9	6.99	7.08	7.17	7.29	7.42	7.55	7.77	7.99	8.15	8.24	8.33	8.37	8.42	8.39	8.3	8.21	8.08	7.95	7.79	7.62	7.44	7.26	7.08	6.95	6.86	6.77	6.68	6.59	6.53	6.48	6.44	6.4	6.35
	171	46.68	16.6	5.06	82.58	52	0.292784	5.33	54.099	4.31	4.31	4.44	4.44	4.44	4.46	4.51	4.55	4.55	4.55	4.48	4.35	4.22	4.22	4.22	4.38	4.69	5	5.4	5.79	6.19	6.59	6.99	7.26	7.53	7.75	7.92	8.1	8.24	8.37	8.48	8.57	8.66	8.79	8.92	9.08	9.26	9.44	9.57	9.7
[truncated: 81 more columns]
